# Supplementary material for: Spatio-temporal estimates of HIV risk group proportions for adolescent girls and young women across 13 priority countries in sub-Saharan Africa
Source: PLOS Glob Public Health. 2023 Apr 19;3(4):e0001731. doi: 10.1371/journal.pgph.0001731 (PMC10115274; doi:10.1371/journal.pgph.0001731)
Supplement: S1 Data — (CSV) [file pgph.0001731.s003.csv]

iso3	region	year	age_group	area_id	area_name	indicator	proportion	pse
Botswana	Southern	2018	15-19	BWA_3_01ci	Boteti	Not sexually active	0.699486457208493	2696.084440794647
Botswana	Southern	2018	15-19	BWA_3_01ci	Boteti	One cohabiting partner	0.0358692200345197	138.25349303322295
Botswana	Southern	2018	15-19	BWA_3_01ci	Boteti	Non-regular or multiple partner(s)	0.2554279180361736	984.5154662610336
Botswana	Southern	2018	15-19	BWA_3_01ci	Boteti	FSW	0.00921640472081371	35.523497434126554
Botswana	Southern	2018	20-24	BWA_3_01ci	Boteti	Not sexually active	0.19437763412095077	716.6359426182985
Botswana	Southern	2018	20-24	BWA_3_01ci	Boteti	One cohabiting partner	0.12375362718091289	456.2577256807348
Botswana	Southern	2018	20-24	BWA_3_01ci	Boteti	Non-regular or multiple partner(s)	0.6602607567290681	2434.2645794216255
Botswana	Southern	2018	20-24	BWA_3_01ci	Boteti	FSW	0.02160798196906825	79.66480606944162
Botswana	Southern	2018	25-29	BWA_3_01ci	Boteti	Not sexually active	0.08967563431033866	355.67069453064664
Botswana	Southern	2018	25-29	BWA_3_01ci	Boteti	One cohabiting partner	0.29867456015692634	1184.6003551201222
Botswana	Southern	2018	25-29	BWA_3_01ci	Boteti	Non-regular or multiple partner(s)	0.593891841408207	2355.4884817289667
Botswana	Southern	2018	25-29	BWA_3_01ci	Boteti	FSW	0.01775796412452799	70.43147764936423
Botswana	Southern	2018	15-19	BWA_3_02sw	Bobirwa	Not sexually active	0.7653774392997867	3003.4641568230463
Botswana	Southern	2018	15-19	BWA_3_02sw	Bobirwa	One cohabiting partner	0.01857256490310547	72.88173144714028
Botswana	Southern	2018	15-19	BWA_3_02sw	Bobirwa	Non-regular or multiple partner(s)	0.21009647561982372	824.4523572268866
Botswana	Southern	2018	15-19	BWA_3_02sw	Bobirwa	FSW	0.00595352017728407	23.362570597526723
Botswana	Southern	2018	20-24	BWA_3_02sw	Bobirwa	Not sexually active	0.2551961572857766	957.8975056143505
Botswana	Southern	2018	20-24	BWA_3_02sw	Bobirwa	One cohabiting partner	0.07688460386185153	288.59200327590435
Botswana	Southern	2018	20-24	BWA_3_02sw	Bobirwa	Non-regular or multiple partner(s)	0.6511956467067236	2444.310652173213
Botswana	Southern	2018	20-24	BWA_3_02sw	Bobirwa	FSW	0.01672359214564819	62.773230489082266
Botswana	Southern	2018	25-29	BWA_3_02sw	Bobirwa	Not sexually active	0.13046357818789117	526.8118418879734
Botswana	Southern	2018	25-29	BWA_3_02sw	Bobirwa	One cohabiting partner	0.20562062107598625	830.2959310466257
Botswana	Southern	2018	25-29	BWA_3_02sw	Bobirwa	Non-regular or multiple partner(s)	0.6486867457949128	2619.3966477630415
Botswana	Southern	2018	25-29	BWA_3_02sw	Bobirwa	FSW	0.0152290549412098	61.494913716359406
Botswana	Southern	2018	15-19	BWA_3_03fy	Selibe-Phikwe	Not sexually active	0.7364454662268242	1959.361577673586
Botswana	Southern	2018	15-19	BWA_3_03fy	Selibe-Phikwe	One cohabiting partner	0.030163610110113	80.25226768858779
Botswana	Southern	2018	15-19	BWA_3_03fy	Selibe-Phikwe	Non-regular or multiple partner(s)	0.2270617687709188	604.1127631184507
Botswana	Southern	2018	15-19	BWA_3_03fy	Selibe-Phikwe	FSW	0.00632915489214401	16.839132676515465
Botswana	Southern	2018	20-24	BWA_3_03fy	Selibe-Phikwe	Not sexually active	0.22487326892851756	572.2818107844516
Botswana	Southern	2018	20-24	BWA_3_03fy	Selibe-Phikwe	One cohabiting partner	0.114353531516182	291.01923228803264
Botswana	Southern	2018	20-24	BWA_3_03fy	Selibe-Phikwe	Non-regular or multiple partner(s)	0.6445546685929795	1640.3324176748522
Botswana	Southern	2018	20-24	BWA_3_03fy	Selibe-Phikwe	FSW	0.01621853096232098	41.27467133646356
Botswana	Southern	2018	25-29	BWA_3_03fy	Selibe-Phikwe	Not sexually active	0.10668284979770504	292.0707387137596
Botswana	Southern	2018	25-29	BWA_3_03fy	Selibe-Phikwe	One cohabiting partner	0.28380398346209457	776.983735032027
Botswana	Southern	2018	25-29	BWA_3_03fy	Selibe-Phikwe	Non-regular or multiple partner(s)	0.5957661360145039	1631.0574359079556
Botswana	Southern	2018	25-29	BWA_3_03fy	Selibe-Phikwe	FSW	0.01374703072569649	37.63590330393759
Botswana	Southern	2018	15-19	BWA_3_04br	Mahalapye	Not sexually active	0.7542431464649018	4742.587133874404
Botswana	Southern	2018	15-19	BWA_3_04br	Mahalapye	One cohabiting partner	0.03017607322809046	189.7433968252217
Botswana	Southern	2018	15-19	BWA_3_04br	Mahalapye	Non-regular or multiple partner(s)	0.20603618159039805	1295.5298944419417
Botswana	Southern	2018	15-19	BWA_3_04br	Mahalapye	FSW	0.00954459871660972	60.01525010011322
Botswana	Southern	2018	20-24	BWA_3_04br	Mahalapye	Not sexually active	0.24114535408733145	1450.3771876053243
Botswana	Southern	2018	20-24	BWA_3_04br	Mahalapye	One cohabiting partner	0.11978412753328212	720.4458351230006
Botswana	Southern	2018	20-24	BWA_3_04br	Mahalapye	Non-regular or multiple partner(s)	0.6134350503945151	3689.5266198971235
Botswana	Southern	2018	20-24	BWA_3_04br	Mahalapye	FSW	0.02563546798487137	154.18542106923124
Botswana	Southern	2018	25-29	BWA_3_04br	Mahalapye	Not sexually active	0.11426789626078536	739.3458238704229
Botswana	Southern	2018	25-29	BWA_3_04br	Mahalapye	One cohabiting partner	0.2969318178253519	1921.2334055962453
Botswana	Southern	2018	25-29	BWA_3_04br	Mahalapye	Non-regular or multiple partner(s)	0.5671033069304363	3669.3198650058266
Botswana	Southern	2018	25-29	BWA_3_04br	Mahalapye	FSW	0.0216969789834265	140.38563172100586
Botswana	Southern	2018	15-19	BWA_3_05qx	Palapye	Not sexually active	0.750084633566317	3631.636967606111
Botswana	Southern	2018	15-19	BWA_3_05qx	Palapye	One cohabiting partner	0.02497325266804365	120.9114059028604
Botswana	Southern	2018	15-19	BWA_3_05qx	Palapye	Non-regular or multiple partner(s)	0.21691005528522905	1050.1995910434512
Botswana	Southern	2018	15-19	BWA_3_05qx	Palapye	FSW	0.00803205848041024	38.88830566324758
Botswana	Southern	2018	20-24	BWA_3_05qx	Palapye	Not sexually active	0.23844031626750464	1104.2564989097987
Botswana	Southern	2018	20-24	BWA_3_05qx	Palapye	One cohabiting partner	0.09856291840903264	456.4611593728346
Botswana	Southern	2018	20-24	BWA_3_05qx	Palapye	Non-regular or multiple partner(s)	0.6414990386013532	2970.8880339900475
Botswana	Southern	2018	20-24	BWA_3_05qx	Palapye	FSW	0.02149772672210953	99.55952422929877
Botswana	Southern	2018	25-29	BWA_3_05qx	Palapye	Not sexually active	0.11670221343368224	581.4209803794334
Botswana	Southern	2018	25-29	BWA_3_05qx	Palapye	One cohabiting partner	0.25236265554687554	1257.2935703794728
Botswana	Southern	2018	25-29	BWA_3_05qx	Palapye	Non-regular or multiple partner(s)	0.6121886014597541	3049.9789709653814
Botswana	Southern	2018	25-29	BWA_3_05qx	Palapye	FSW	0.01874652955968809	93.39690546229228
Botswana	Southern	2018	15-19	BWA_3_06kn	Serowe	Not sexually active	0.7392544626694356	3447.205809796284
Botswana	Southern	2018	15-19	BWA_3_06kn	Serowe	One cohabiting partner	0.03472492549460307	161.92525166163998
Botswana	Southern	2018	15-19	BWA_3_06kn	Serowe	Non-regular or multiple partner(s)	0.2180280808127151	1016.6833003109032
Botswana	Southern	2018	15-19	BWA_3_06kn	Serowe	FSW	0.00799253102324621	37.26984518811279
Botswana	Southern	2018	20-24	BWA_3_06kn	Serowe	Not sexually active	0.2263458761455593	1009.5874874116464
Botswana	Southern	2018	20-24	BWA_3_06kn	Serowe	One cohabiting partner	0.13200457294678455	588.7898971151909
Botswana	Southern	2018	20-24	BWA_3_06kn	Serowe	Non-regular or multiple partner(s)	0.6210285022383717	2770.0200059428234
Botswana	Southern	2018	20-24	BWA_3_06kn	Serowe	FSW	0.0206210486692845	91.97760996726981
Botswana	Southern	2018	25-29	BWA_3_06kn	Serowe	Not sexually active	0.10457213557005338	501.7746093457946
Botswana	Southern	2018	25-29	BWA_3_06kn	Serowe	One cohabiting partner	0.31903953069338875	1530.8660859498125
Botswana	Southern	2018	25-29	BWA_3_06kn	Serowe	Non-regular or multiple partner(s)	0.5593962271709974	2684.1837151752766
Botswana	Southern	2018	25-29	BWA_3_06kn	Serowe	FSW	0.0169921065655605	81.53422120928653
Botswana	Southern	2018	15-19	BWA_3_07cw	Tutume	Not sexually active	0.7651443896488495	3893.7397186987246
Botswana	Southern	2018	15-19	BWA_3_07cw	Tutume	One cohabiting partner	0.02609691284966836	132.80445818181738
Botswana	Southern	2018	15-19	BWA_3_07cw	Tutume	Non-regular or multiple partner(s)	0.20150183736307928	1025.421761102463
Botswana	Southern	2018	15-19	BWA_3_07cw	Tutume	FSW	0.00725686013840291	36.92940173933539
Botswana	Southern	2018	20-24	BWA_3_07cw	Tutume	Not sexually active	0.252960781028777	1231.3310399165725
Botswana	Southern	2018	20-24	BWA_3_07cw	Tutume	One cohabiting partner	0.10711935597878264	521.422283154411
Botswana	Southern	2018	20-24	BWA_3_07cw	Tutume	Non-regular or multiple partner(s)	0.6197196333693267	3016.5941831376676
Botswana	Southern	2018	20-24	BWA_3_07cw	Tutume	FSW	0.02020022962311367	98.32816631583896
Botswana	Southern	2018	25-29	BWA_3_07cw	Tutume	Not sexually active	0.1229418705365308	643.7878583364691
Botswana	Southern	2018	25-29	BWA_3_07cw	Tutume	One cohabiting partner	0.2723495778618187	1426.1646637172544
Botswana	Southern	2018	25-29	BWA_3_07cw	Tutume	Non-regular or multiple partner(s)	0.5872077800679129	3074.9266907900546
Botswana	Southern	2018	25-29	BWA_3_07cw	Tutume	FSW	0.01750077153373763	91.643182064592
Botswana	Southern	2018	15-19	BWA_3_08sk	Chobe	Not sexually active	0.7037567811479372	884.7162965096069
Botswana	Southern	2018	15-19	BWA_3_08sk	Chobe	One cohabiting partner	0.03662914132005979	46.047724329064955
Botswana	Southern	2018	15-19	BWA_3_08sk	Chobe	Non-regular or multiple partner(s)	0.2459206100973998	309.15506213078896
Botswana	Southern	2018	15-19	BWA_3_08sk	Chobe	FSW	0.01369346743460326	17.214518026179327
Botswana	Southern	2018	20-24	BWA_3_08sk	Chobe	Not sexually active	0.1973706686210608	237.33520384531712
Botswana	Southern	2018	20-24	BWA_3_08sk	Chobe	One cohabiting partner	0.1275427509479067	153.36820312105837
Botswana	Southern	2018	20-24	BWA_3_08sk	Chobe	Non-regular or multiple partner(s)	0.642959558487691	773.1490142081229
Botswana	Southern	2018	20-24	BWA_3_08sk	Chobe	FSW	0.03212702194334144	38.63225146440169
Botswana	Southern	2018	25-29	BWA_3_08sk	Chobe	Not sexually active	0.09065377910531704	117.26996457158558
Botswana	Southern	2018	25-29	BWA_3_08sk	Chobe	One cohabiting partner	0.306458175322039	396.4350931353552
Botswana	Southern	2018	25-29	BWA_3_08sk	Chobe	Non-regular or multiple partner(s)	0.5765034415880189	745.7663523534108
Botswana	Southern	2018	25-29	BWA_3_08sk	Chobe	FSW	0.02638460398462507	34.131192378838406
Botswana	Southern	2018	15-19	BWA_3_09ro	Charleshill	Not sexually active	0.7224748079756534	545.9131862974807
Botswana	Southern	2018	15-19	BWA_3_09ro	Charleshill	One cohabiting partner	0.03475044662194976	26.257977207266734
Botswana	Southern	2018	15-19	BWA_3_09ro	Charleshill	Non-regular or multiple partner(s)	0.23442018581400403	177.13153338695093
Botswana	Southern	2018	15-19	BWA_3_09ro	Charleshill	FSW	0.00835455958839277	6.312834986995646
Botswana	Southern	2018	20-24	BWA_3_09ro	Charleshill	Not sexually active	0.2121855605696125	153.36095973558676
Botswana	Southern	2018	20-24	BWA_3_09ro	Charleshill	One cohabiting partner	0.12671339621677857	91.58440377843435
Botswana	Southern	2018	20-24	BWA_3_09ro	Charleshill	Non-regular or multiple partner(s)	0.640478766968802	462.91763741565177
Botswana	Southern	2018	20-24	BWA_3_09ro	Charleshill	FSW	0.02062227624480694	14.905123931835133
Botswana	Southern	2018	25-29	BWA_3_09ro	Charleshill	Not sexually active	0.09821244162842052	76.36367674077059
Botswana	Southern	2018	25-29	BWA_3_09ro	Charleshill	One cohabiting partner	0.3068211852385853	238.56441626230068
Botswana	Southern	2018	25-29	BWA_3_09ro	Charleshill	Non-regular or multiple partner(s)	0.5779056750063112	449.3422770182737
Botswana	Southern	2018	25-29	BWA_3_09ro	Charleshill	FSW	0.01706069812668295	13.265301372376028
Botswana	Southern	2018	15-19	BWA_3_10ox	Gantsi	Not sexually active	0.7101587597567012	1121.2420815672513
Botswana	Southern	2018	15-19	BWA_3_10ox	Gantsi	One cohabiting partner	0.03908263001946587	61.706046477778656
Botswana	Southern	2018	15-19	BWA_3_10ox	Gantsi	Non-regular or multiple partner(s)	0.24225217402213223	382.4825479274875
Botswana	Southern	2018	15-19	BWA_3_10ox	Gantsi	FSW	0.0085064362017007	13.430481709162521
Botswana	Southern	2018	20-24	BWA_3_10ox	Gantsi	Not sexually active	0.20172577588454663	304.65159066240864
Botswana	Southern	2018	20-24	BWA_3_10ox	Gantsi	One cohabiting partner	0.1378347585726742	208.16169011424313
Botswana	Southern	2018	20-24	BWA_3_10ox	Gantsi	Non-regular or multiple partner(s)	0.6400701066733919	966.6507677487359
Botswana	Southern	2018	20-24	BWA_3_10ox	Gantsi	FSW	0.02036935886938731	30.76234335013242
Botswana	Southern	2018	25-29	BWA_3_10ox	Gantsi	Not sexually active	0.09140648652013886	148.50476968317903
Botswana	Southern	2018	25-29	BWA_3_10ox	Gantsi	One cohabiting partner	0.3267281108514714	530.8231909813946
Botswana	Southern	2018	25-29	BWA_3_10ox	Gantsi	Non-regular or multiple partner(s)	0.5653962712089756	918.5786067503866
Botswana	Southern	2018	25-29	BWA_3_10ox	Gantsi	FSW	0.01646913141941422	26.756794418339936
Botswana	Southern	2018	15-19	BWA_3_11ah	Kgalagadi North	Not sexually active	0.686161243551057	854.3941709280782
Botswana	Southern	2018	15-19	BWA_3_11ah	Kgalagadi North	One cohabiting partner	0.03376785236933286	42.047050165361156
Botswana	Southern	2018	15-19	BWA_3_11ah	Kgalagadi North	Non-regular or multiple partner(s)	0.2717324643883372	338.3557958240197
Botswana	Southern	2018	15-19	BWA_3_11ah	Kgalagadi North	FSW	0.0083384396912729	10.382857285830909
Botswana	Southern	2018	20-24	BWA_3_11ah	Kgalagadi North	Not sexually active	0.18533803797205087	220.74697892071782
Botswana	Southern	2018	20-24	BWA_3_11ah	Kgalagadi North	One cohabiting partner	0.11324286279447358	134.87797820533268
Botswana	Southern	2018	20-24	BWA_3_11ah	Kgalagadi North	Non-regular or multiple partner(s)	0.6824361024226229	812.8159203829548
Botswana	Southern	2018	20-24	BWA_3_11ah	Kgalagadi North	FSW	0.01898299681085263	22.60970949465463
Botswana	Southern	2018	25-29	BWA_3_11ah	Kgalagadi North	Not sexually active	0.08654382172387859	110.88878071220566
Botswana	Southern	2018	25-29	BWA_3_11ah	Kgalagadi North	One cohabiting partner	0.2766269437798434	354.44268460618616
Botswana	Southern	2018	25-29	BWA_3_11ah	Kgalagadi North	Non-regular or multiple partner(s)	0.6210142418211875	795.7068535773474
Botswana	Southern	2018	25-29	BWA_3_11ah	Kgalagadi North	FSW	0.0158149926750906	20.263783361780867
Botswana	Southern	2018	15-19	BWA_3_12po	Kgalagadi South	Not sexually active	0.746782235994657	1206.971864716247
Botswana	Southern	2018	15-19	BWA_3_12po	Kgalagadi South	One cohabiting partner	0.02210376799569215	35.72477328612666
Botswana	Southern	2018	15-19	BWA_3_12po	Kgalagadi South	Non-regular or multiple partner(s)	0.2242174228397118	362.3869287494064
Botswana	Southern	2018	15-19	BWA_3_12po	Kgalagadi South	FSW	0.00689657316993908	11.146448560049794
Botswana	Southern	2018	20-24	BWA_3_12po	Kgalagadi South	Not sexually active	0.2360178125863628	364.8766431652677
Botswana	Southern	2018	20-24	BWA_3_12po	Kgalagadi South	One cohabiting partner	0.08673335345158556	134.0872305826539
Botswana	Southern	2018	20-24	BWA_3_12po	Kgalagadi South	Non-regular or multiple partner(s)	0.6589037195393173	1018.6459010022472
Botswana	Southern	2018	20-24	BWA_3_12po	Kgalagadi South	FSW	0.01834511442273443	28.361010958021396
Botswana	Southern	2018	25-29	BWA_3_12po	Kgalagadi South	Not sexually active	0.11762335284589304	195.62131265163512
Botswana	Southern	2018	25-29	BWA_3_12po	Kgalagadi South	One cohabiting partner	0.22612419952483467	376.0708368116622
Botswana	Southern	2018	25-29	BWA_3_12po	Kgalagadi South	Non-regular or multiple partner(s)	0.6399551083964881	1064.319757205523
Botswana	Southern	2018	25-29	BWA_3_12po	Kgalagadi South	FSW	0.01629733923278429	27.10437014682983
Botswana	Southern	2018	15-19	BWA_3_13bi	Kgatleng	Not sexually active	0.706380474626363	3486.3331889310484
Botswana	Southern	2018	15-19	BWA_3_13bi	Kgatleng	One cohabiting partner	0.03424897230798347	169.0354322254746
Botswana	Southern	2018	15-19	BWA_3_13bi	Kgatleng	Non-regular or multiple partner(s)	0.2476617958328276	1222.332113439235
Botswana	Southern	2018	15-19	BWA_3_13bi	Kgatleng	FSW	0.01170875723282595	57.78844462473212
Botswana	Southern	2018	20-24	BWA_3_13bi	Kgatleng	Not sexually active	0.19974141044372024	942.966862716371
Botswana	Southern	2018	20-24	BWA_3_13bi	Kgatleng	One cohabiting partner	0.12023917639630484	567.641725820148
Botswana	Southern	2018	20-24	BWA_3_13bi	Kgatleng	Non-regular or multiple partner(s)	0.6521838859655182	3078.919846900536
Botswana	Southern	2018	20-24	BWA_3_13bi	Kgatleng	FSW	0.02783552719445653	131.4098047685941
Botswana	Southern	2018	25-29	BWA_3_13bi	Kgatleng	Not sexually active	0.09286210851484068	471.61563096560695
Botswana	Southern	2018	25-29	BWA_3_13bi	Kgatleng	One cohabiting partner	0.29243446243889704	1485.1769545720306
Botswana	Southern	2018	25-29	BWA_3_13bi	Kgatleng	Non-regular or multiple partner(s)	0.5915615385767108	3004.3434586266603
Botswana	Southern	2018	25-29	BWA_3_13bi	Kgatleng	FSW	0.02314189046955146	117.52993174595268
Botswana	Southern	2018	15-19	BWA_3_14bv	Kweneng East	Not sexually active	0.7452874635733281	6133.620181315457
Botswana	Southern	2018	15-19	BWA_3_14bv	Kweneng East	One cohabiting partner	0.02851201854611862	234.65025364311296
Botswana	Southern	2018	15-19	BWA_3_14bv	Kweneng East	Non-regular or multiple partner(s)	0.21851629346803728	1798.3610527079984
Botswana	Southern	2018	15-19	BWA_3_14bv	Kweneng East	FSW	0.00768422441251601	63.24018078660171
Botswana	Southern	2018	20-24	BWA_3_14bv	Kweneng East	Not sexually active	0.23314984297499283	1835.3813118972125
Botswana	Southern	2018	20-24	BWA_3_14bv	Kweneng East	One cohabiting partner	0.11074096368220472	871.7650958298387
Botswana	Southern	2018	20-24	BWA_3_14bv	Kweneng East	Non-regular or multiple partner(s)	0.635900422727429	5005.8783536330475
Botswana	Southern	2018	20-24	BWA_3_14bv	Kweneng East	FSW	0.02020877061537338	159.08567404805038
Botswana	Southern	2018	25-29	BWA_3_14bv	Kweneng East	Not sexually active	0.11165235413621138	945.5410619312181
Botswana	Southern	2018	25-29	BWA_3_14bv	Kweneng East	One cohabiting partner	0.27742984934402526	2349.4472318975563
Botswana	Southern	2018	25-29	BWA_3_14bv	Kweneng East	Non-regular or multiple partner(s)	0.5936228465366516	5027.164729694289
Botswana	Southern	2018	25-29	BWA_3_14bv	Kweneng East	FSW	0.01729494998311171	146.46431326587742
Botswana	Southern	2018	15-19	BWA_3_15ll	Kweneng West	Not sexually active	0.7363844070099375	1790.166605071213
Botswana	Southern	2018	15-19	BWA_3_15ll	Kweneng West	One cohabiting partner	0.0324842885690388	78.97001624724116
Botswana	Southern	2018	15-19	BWA_3_15ll	Kweneng West	Non-regular or multiple partner(s)	0.22363875286490775	543.6707012905682
Botswana	Southern	2018	15-19	BWA_3_15ll	Kweneng West	FSW	0.00749255155611597	18.214556765257733
Botswana	Southern	2018	20-24	BWA_3_15ll	Kweneng West	Not sexually active	0.22432031658307003	521.6216296848461
Botswana	Southern	2018	20-24	BWA_3_15ll	Kweneng West	One cohabiting partner	0.12285883920513992	285.68891531339005
Botswana	Southern	2018	20-24	BWA_3_15ll	Kweneng West	Non-regular or multiple partner(s)	0.633614917032583	1473.3718757603992
Botswana	Southern	2018	20-24	BWA_3_15ll	Kweneng West	FSW	0.01920592717920696	44.66036419450431
Botswana	Southern	2018	25-29	BWA_3_15ll	Kweneng West	Not sexually active	0.1050018623911406	262.6668801670018
Botswana	Southern	2018	25-29	BWA_3_15ll	Kweneng West	One cohabiting partner	0.30084786309089095	752.5844571082681
Botswana	Southern	2018	25-29	BWA_3_15ll	Kweneng West	Non-regular or multiple partner(s)	0.5781069809280245	1446.1606072992925
Botswana	Southern	2018	25-29	BWA_3_15ll	Kweneng West	FSW	0.0160432935899439	40.13302029992734
Botswana	Southern	2018	15-19	BWA_3_16la	Francistown	Not sexually active	0.765542636179123	7091.680617456359
Botswana	Southern	2018	15-19	BWA_3_16la	Francistown	One cohabiting partner	0.019106309757072	176.99320739549412
Botswana	Southern	2018	15-19	BWA_3_16la	Francistown	Non-regular or multiple partner(s)	0.21029952794187984	1948.1306666461046
Botswana	Southern	2018	15-19	BWA_3_16la	Francistown	FSW	0.00505152612192516	46.79531641272169
Botswana	Southern	2018	20-24	BWA_3_16la	Francistown	Not sexually active	0.2552247363656007	2261.5212029514564
Botswana	Southern	2018	20-24	BWA_3_16la	Francistown	One cohabiting partner	0.07908592841573844	700.7726073662806
Botswana	Southern	2018	20-24	BWA_3_16la	Francistown	Non-regular or multiple partner(s)	0.6514950687068167	5772.833513238426
Botswana	Southern	2018	20-24	BWA_3_16la	Francistown	FSW	0.01419426651184408	125.7739948485876
Botswana	Southern	2018	25-29	BWA_3_16la	Francistown	Not sexually active	0.12999910196529071	1239.1948029810562
Botswana	Southern	2018	25-29	BWA_3_16la	Francistown	One cohabiting partner	0.21073124651659944	2008.7605341982476
Botswana	Southern	2018	25-29	BWA_3_16la	Francistown	Non-regular or multiple partner(s)	0.6464186221014838	6161.877927989137
Botswana	Southern	2018	25-29	BWA_3_16la	Francistown	FSW	0.01285102941662601	122.50029904276973
Botswana	Southern	2018	15-19	BWA_3_17kp	North East	Not sexually active	0.7840347277897987	1773.8246732426583
Botswana	Southern	2018	15-19	BWA_3_17kp	North East	One cohabiting partner	0.01953299571196041	44.192060004652824
Botswana	Southern	2018	15-19	BWA_3_17kp	North East	Non-regular or multiple partner(s)	0.19012838830664527	430.15240818848895
Botswana	Southern	2018	15-19	BWA_3_17kp	North East	FSW	0.00630388819159566	14.262113673379707
Botswana	Southern	2018	20-24	BWA_3_17kp	North East	Not sexually active	0.2753066126838128	595.7858024109318
Botswana	Southern	2018	20-24	BWA_3_17kp	North East	One cohabiting partner	0.08515677788566636	184.2861627940995
Botswana	Southern	2018	20-24	BWA_3_17kp	North East	Non-regular or multiple partner(s)	0.6209311005097035	1343.7451805196981
Botswana	Southern	2018	20-24	BWA_3_17kp	North East	FSW	0.01860550892081736	40.26382785939046
Botswana	Southern	2018	25-29	BWA_3_17kp	North East	Not sexually active	0.14015712428891058	326.29469740157634
Botswana	Southern	2018	25-29	BWA_3_17kp	North East	One cohabiting partner	0.22679312546612324	527.9888169950239
Botswana	Southern	2018	25-29	BWA_3_17kp	North East	Non-regular or multiple partner(s)	0.616163217162193	1434.4671490225983
Botswana	Southern	2018	25-29	BWA_3_17kp	North East	FSW	0.01688653308277315	39.31292276693159
Botswana	Southern	2018	15-19	BWA_3_18zk	Ngamiland	Not sexually active	0.7246490639713419	3585.8231968750665
Botswana	Southern	2018	15-19	BWA_3_18zk	Ngamiland	One cohabiting partner	0.03718000940305522	183.9800074354074
Botswana	Southern	2018	15-19	BWA_3_18zk	Ngamiland	Non-regular or multiple partner(s)	0.22630890797536105	1119.8575589543677
Botswana	Southern	2018	15-19	BWA_3_18zk	Ngamiland	FSW	0.0118620186502419	58.697518223088785
Botswana	Southern	2018	20-24	BWA_3_18zk	Ngamiland	Not sexually active	0.21347286850024508	1010.4200084517036
Botswana	Southern	2018	20-24	BWA_3_18zk	Ngamiland	One cohabiting partner	0.13598577101142623	643.6543662902012
Botswana	Southern	2018	20-24	BWA_3_18zk	Ngamiland	Non-regular or multiple partner(s)	0.6212304093721787	2940.437536152616
Botswana	Southern	2018	20-24	BWA_3_18zk	Ngamiland	FSW	0.02931095111615014	138.7359980805893
Botswana	Southern	2018	25-29	BWA_3_18zk	Ngamiland	Not sexually active	0.09748786604524468	496.39928462666586
Botswana	Southern	2018	25-29	BWA_3_18zk	Ngamiland	One cohabiting partner	0.32487289354947024	1654.2230176390076
Botswana	Southern	2018	25-29	BWA_3_18zk	Ngamiland	Non-regular or multiple partner(s)	0.5537042977741494	2819.4115684328835
Botswana	Southern	2018	25-29	BWA_3_18zk	Ngamiland	FSW	0.02393494263113555	121.8745355874525
Botswana	Southern	2018	15-19	BWA_3_19wt	Okavango	Not sexually active	0.600573425303638	2020.590634057174
Botswana	Southern	2018	15-19	BWA_3_19wt	Okavango	One cohabiting partner	0.0522229823855112	175.7008629500169
Botswana	Southern	2018	15-19	BWA_3_19wt	Okavango	Non-regular or multiple partner(s)	0.32274830190373355	1085.8658883463434
Botswana	Southern	2018	15-19	BWA_3_19wt	Okavango	FSW	0.02445529040711723	82.27825053162572
Botswana	Southern	2018	20-24	BWA_3_19wt	Okavango	Not sexually active	0.13441028329806995	432.55649322151044
Botswana	Southern	2018	20-24	BWA_3_19wt	Okavango	One cohabiting partner	0.14510991168097154	466.9898239051287
Botswana	Southern	2018	20-24	BWA_3_19wt	Okavango	Non-regular or multiple partner(s)	0.6748380902878189	2171.750484149092
Botswana	Southern	2018	20-24	BWA_3_19wt	Okavango	FSW	0.04564171473313962	146.88325614046906
Botswana	Southern	2018	25-29	BWA_3_19wt	Okavango	Not sexually active	0.05858211034334033	202.81341741063437
Botswana	Southern	2018	25-29	BWA_3_19wt	Okavango	One cohabiting partner	0.33085806409934354	1145.4427685274204
Botswana	Southern	2018	25-29	BWA_3_19wt	Okavango	Non-regular or multiple partner(s)	0.5747980442181281	1989.9719382861058
Botswana	Southern	2018	25-29	BWA_3_19wt	Okavango	FSW	0.03576178133918804	123.80860033180937
Botswana	Southern	2018	15-19	BWA_3_20it	Gaborone	Not sexually active	0.7265638872504715	14587.36813070101
Botswana	Southern	2018	15-19	BWA_3_20it	Gaborone	One cohabiting partner	0.03042961222281986	610.9413960120605
Botswana	Southern	2018	15-19	BWA_3_20it	Gaborone	Non-regular or multiple partner(s)	0.23153803370984669	4648.635300008853
Botswana	Southern	2018	15-19	BWA_3_20it	Gaborone	FSW	0.01146846681686194	230.25469650767502
Botswana	Southern	2018	20-24	BWA_3_20it	Gaborone	Not sexually active	0.2163995070384056	4155.827541942843
Botswana	Southern	2018	20-24	BWA_3_20it	Gaborone	One cohabiting partner	0.11252470923060336	2160.972047346938
Botswana	Southern	2018	20-24	BWA_3_20it	Gaborone	Non-regular or multiple partner(s)	0.6424729363340534	12338.321654753536
Botswana	Southern	2018	20-24	BWA_3_20it	Gaborone	FSW	0.02860284739693766	549.3011634683874
Botswana	Southern	2018	25-29	BWA_3_20it	Gaborone	Not sexually active	0.10256591224685628	2118.9740012579173
Botswana	Southern	2018	25-29	BWA_3_20it	Gaborone	One cohabiting partner	0.27900167451268504	5764.071918718043
Botswana	Southern	2018	25-29	BWA_3_20it	Gaborone	Non-regular or multiple partner(s)	0.5942044599562395	12276.045466727326
Botswana	Southern	2018	25-29	BWA_3_20it	Gaborone	FSW	0.02422795328421908	500.5405986093119
Botswana	Southern	2018	15-19	BWA_3_21zt	South East	Not sexually active	0.743878096302457	1908.6004729962858
Botswana	Southern	2018	15-19	BWA_3_21zt	South East	One cohabiting partner	0.03114575404086768	79.91201944203513
Botswana	Southern	2018	15-19	BWA_3_21zt	South East	Non-regular or multiple partner(s)	0.21655640570017967	555.6282143595807
Botswana	Southern	2018	15-19	BWA_3_21zt	South East	FSW	0.00841974395649562	21.602904263148524
Botswana	Southern	2018	20-24	BWA_3_21zt	South East	Not sexually active	0.2312664921640071	567.5760799084234
Botswana	Southern	2018	20-24	BWA_3_21zt	South East	One cohabiting partner	0.12022057868854406	295.0463084292224
Botswana	Southern	2018	20-24	BWA_3_21zt	South East	Non-regular or multiple partner(s)	0.6265330637370004	1537.642470041344
Botswana	Southern	2018	20-24	BWA_3_21zt	South East	FSW	0.02197986541044855	53.94316197666057
Botswana	Southern	2018	25-29	BWA_3_21zt	South East	Not sexually active	0.10903064695808733	287.8599803058901
Botswana	Southern	2018	25-29	BWA_3_21zt	South East	One cohabiting partner	0.2965014493344144	782.8156921684808
Botswana	Southern	2018	25-29	BWA_3_21zt	South East	Non-regular or multiple partner(s)	0.5759407772453002	1520.5843991636857
Botswana	Southern	2018	25-29	BWA_3_21zt	South East	FSW	0.01852712646219799	48.91485474339339
Botswana	Southern	2018	15-19	BWA_3_22am	Lobatse	Not sexually active	0.776936354613291	1877.2029227237083
Botswana	Southern	2018	15-19	BWA_3_22am	Lobatse	One cohabiting partner	0.03428466622503216	82.83725592203892
Botswana	Southern	2018	15-19	BWA_3_22am	Lobatse	Non-regular or multiple partner(s)	0.1812521337594596	437.93424419239483
Botswana	Southern	2018	15-19	BWA_3_22am	Lobatse	FSW	0.00752684540221721	18.18606646996763
Botswana	Southern	2018	20-24	BWA_3_22am	Lobatse	Not sexually active	0.26310495957075886	608.0690904128652
Botswana	Southern	2018	20-24	BWA_3_22am	Lobatse	One cohabiting partner	0.1441493005156588	333.1474031930374
Botswana	Southern	2018	20-24	BWA_3_22am	Lobatse	Non-regular or multiple partner(s)	0.5713682008772226	1320.504724673617
Botswana	Southern	2018	20-24	BWA_3_22am	Lobatse	FSW	0.02137753903635972	49.406216964940356
Botswana	Southern	2018	25-29	BWA_3_22am	Lobatse	Not sexually active	0.12126321874816728	301.4909748451651
Botswana	Southern	2018	25-29	BWA_3_22am	Lobatse	One cohabiting partner	0.34755594919879945	864.1118306021083
Botswana	Southern	2018	25-29	BWA_3_22am	Lobatse	Non-regular or multiple partner(s)	0.5135823723800975	1276.8954321898073
Botswana	Southern	2018	25-29	BWA_3_22am	Lobatse	FSW	0.01759845967293588	43.75421349803939
Botswana	Southern	2018	15-19	BWA_3_23qq	Good Hope	Not sexually active	0.7912674753963658	2062.101576936841
Botswana	Southern	2018	15-19	BWA_3_23qq	Good Hope	One cohabiting partner	0.02158696298637334	56.2572224937961
Botswana	Southern	2018	15-19	BWA_3_23qq	Good Hope	Non-regular or multiple partner(s)	0.1812357804712988	472.31385129287077
Botswana	Southern	2018	15-19	BWA_3_23qq	Good Hope	FSW	0.00590978114596207	15.401326857691753
Botswana	Southern	2018	20-24	BWA_3_23qq	Good Hope	Not sexually active	0.28315291192746295	705.8393834191257
Botswana	Southern	2018	20-24	BWA_3_23qq	Good Hope	One cohabiting partner	0.09590876238176668	239.07994179971487
Botswana	Southern	2018	20-24	BWA_3_23qq	Good Hope	Non-regular or multiple partner(s)	0.6031686509189628	1503.5698759525776
Botswana	Southern	2018	20-24	BWA_3_23qq	Good Hope	FSW	0.01776967477180753	44.29598198059189
Botswana	Southern	2018	25-29	BWA_3_23qq	Good Hope	Not sexually active	0.14213053595218708	381.14794232021313
Botswana	Southern	2018	25-29	BWA_3_23qq	Good Hope	One cohabiting partner	0.2518469981682491	675.3718649428167
Botswana	Southern	2018	25-29	BWA_3_23qq	Good Hope	Non-regular or multiple partner(s)	0.5900910579461122	1582.4325927637326
Botswana	Southern	2018	25-29	BWA_3_23qq	Good Hope	FSW	0.01593140793345172	42.72286255320776
Botswana	Southern	2018	15-19	BWA_3_24hp	Jwaneng	Not sexually active	0.7108554955095387	976.9298887835112
Botswana	Southern	2018	15-19	BWA_3_24hp	Jwaneng	One cohabiting partner	0.02656771527442318	36.51205525205924
Botswana	Southern	2018	15-19	BWA_3_24hp	Jwaneng	Non-regular or multiple partner(s)	0.25384129575172815	348.8545145868828
Botswana	Southern	2018	15-19	BWA_3_24hp	Jwaneng	FSW	0.0087354934643099	12.00520318470668
Botswana	Southern	2018	20-24	BWA_3_24hp	Jwaneng	Not sexually active	0.20454447129750897	268.88583983458943
Botswana	Southern	2018	20-24	BWA_3_24hp	Jwaneng	One cohabiting partner	0.09491386325809388	124.76990295659368
Botswana	Southern	2018	20-24	BWA_3_24hp	Jwaneng	Non-regular or multiple partner(s)	0.6794629775872706	893.1943855834204
Botswana	Southern	2018	20-24	BWA_3_24hp	Jwaneng	FSW	0.0210786878571265	27.709185445696505
Botswana	Southern	2018	25-29	BWA_3_24hp	Jwaneng	Not sexually active	0.09914103000883316	140.20223742168255
Botswana	Southern	2018	25-29	BWA_3_24hp	Jwaneng	One cohabiting partner	0.2406619672978712	340.33685422129554
Botswana	Southern	2018	25-29	BWA_3_24hp	Jwaneng	Non-regular or multiple partner(s)	0.6418960088323826	907.749865240757
Botswana	Southern	2018	25-29	BWA_3_24hp	Jwaneng	FSW	0.01830099386091308	25.880710399235127
Botswana	Southern	2018	15-19	BWA_3_25be	Mabutsane	Not sexually active	0.7175831199855297	528.9252362665441
Botswana	Southern	2018	15-19	BWA_3_25be	Mabutsane	One cohabiting partner	0.0279012178573483	20.565782327237383
Botswana	Southern	2018	15-19	BWA_3_25be	Mabutsane	Non-regular or multiple partner(s)	0.24728361994029005	182.27093622882563
Botswana	Southern	2018	15-19	BWA_3_25be	Mabutsane	FSW	0.00723204221683196	5.330685089560917
Botswana	Southern	2018	20-24	BWA_3_25be	Mabutsane	Not sexually active	0.2095835832554786	147.76699813930549
Botswana	Southern	2018	20-24	BWA_3_25be	Mabutsane	One cohabiting partner	0.10117593573994774	71.33413827552992
Botswana	Southern	2018	20-24	BWA_3_25be	Mabutsane	Non-regular or multiple partner(s)	0.6714641243127193	473.41607804739317
Botswana	Southern	2018	20-24	BWA_3_25be	Mabutsane	FSW	0.01777635669185425	12.533228153690294
Botswana	Southern	2018	25-29	BWA_3_25be	Mabutsane	Not sexually active	0.10081022397926642	76.46207867444092
Botswana	Southern	2018	25-29	BWA_3_25be	Mabutsane	One cohabiting partner	0.25458726680704813	193.0981884150462
Botswana	Southern	2018	25-29	BWA_3_25be	Mabutsane	Non-regular or multiple partner(s)	0.6293515530079277	477.3476941175219
Botswana	Southern	2018	25-29	BWA_3_25be	Mabutsane	FSW	0.01525095620575773	11.567475670969005
Botswana	Southern	2018	15-19	BWA_3_26he	Moshupa	Not sexually active	0.7504401123787641	1595.9104156613055
Botswana	Southern	2018	15-19	BWA_3_26he	Moshupa	One cohabiting partner	0.02669907722131079	56.779128305083866
Botswana	Southern	2018	15-19	BWA_3_26he	Moshupa	Non-regular or multiple partner(s)	0.2155598630874064	458.4166344856645
Botswana	Southern	2018	15-19	BWA_3_26he	Moshupa	FSW	0.00730094731251873	15.526432646716255
Botswana	Southern	2018	20-24	BWA_3_26he	Moshupa	Not sexually active	0.23836502692374004	484.8787149362608
Botswana	Southern	2018	20-24	BWA_3_26he	Moshupa	One cohabiting partner	0.10529112591905326	214.18169640362575
Botswana	Southern	2018	20-24	BWA_3_26he	Moshupa	Non-regular or multiple partner(s)	0.636853453895589	1295.4781509386673
Botswana	Southern	2018	20-24	BWA_3_26he	Moshupa	FSW	0.01949039326161767	39.64707809807609
Botswana	Southern	2018	25-29	BWA_3_26he	Moshupa	Not sexually active	0.115412102836297	252.55924435716102
Botswana	Southern	2018	25-29	BWA_3_26he	Moshupa	One cohabiting partner	0.26669367659793114	583.6125655898124
Botswana	Southern	2018	25-29	BWA_3_26he	Moshupa	Non-regular or multiple partner(s)	0.6010331458455968	1315.2561422754998
Botswana	Southern	2018	25-29	BWA_3_26he	Moshupa	FSW	0.01686107472017504	36.897519287186654
Botswana	Southern	2018	15-19	BWA_3_27dj	Kanye	Not sexually active	0.7514509901474092	2945.8203174739315
Botswana	Southern	2018	15-19	BWA_3_27dj	Kanye	One cohabiting partner	0.02468326337084589	96.76274260432365
Botswana	Southern	2018	15-19	BWA_3_27dj	Kanye	Non-regular or multiple partner(s)	0.2169358684028276	850.4268370243813
Botswana	Southern	2018	15-19	BWA_3_27dj	Kanye	FSW	0.00692987807891725	27.166343394513436
Botswana	Southern	2018	20-24	BWA_3_27dj	Kanye	Not sexually active	0.23980574524844617	899.2144780303333
Botswana	Southern	2018	20-24	BWA_3_27dj	Kanye	One cohabiting partner	0.0977981235808248	366.71969037675603
Botswana	Southern	2018	20-24	BWA_3_27dj	Kanye	Non-regular or multiple partner(s)	0.6437931416593609	2414.0710775588964
Botswana	Southern	2018	20-24	BWA_3_27dj	Kanye	FSW	0.01860298951136814	69.75678370815453
Botswana	Southern	2018	25-29	BWA_3_27dj	Kanye	Not sexually active	0.1175894004307501	474.3437845263903
Botswana	Southern	2018	25-29	BWA_3_27dj	Kanye	One cohabiting partner	0.2508714528772742	1011.9901449580096
Botswana	Southern	2018	25-29	BWA_3_27dj	Kanye	Non-regular or multiple partner(s)	0.6152439164932182	2481.8319226663475
Botswana	Southern	2018	25-29	BWA_3_27dj	Kanye	FSW	0.01629523019875757	65.73331553603265
Cameroon	Central	2018	15-19	CMR_2_40	Bamboutos	Not sexually active	0.642417674805639	13535.75346056888
Cameroon	Central	2018	15-19	CMR_2_40	Bamboutos	One cohabiting partner	0.09269833635096562	1953.155830326708
Cameroon	Central	2018	15-19	CMR_2_40	Bamboutos	Non-regular or multiple partner(s)	0.25944197765973515	5466.447740540541
Cameroon	Central	2018	15-19	CMR_2_40	Bamboutos	FSW	0.00544201118366017	114.66328620856946
Cameroon	Central	2018	20-24	CMR_2_40	Bamboutos	Not sexually active	0.23056128778579824	4312.491474346979
Cameroon	Central	2018	20-24	CMR_2_40	Bamboutos	One cohabiting partner	0.3277148185170864	6129.681935959219
Cameroon	Central	2018	20-24	CMR_2_40	Bamboutos	Non-regular or multiple partner(s)	0.4332797985006433	8104.202812992334
Cameroon	Central	2018	20-24	CMR_2_40	Bamboutos	FSW	0.00844409519647209	157.94103551846663
Cameroon	Central	2018	25-29	CMR_2_40	Bamboutos	Not sexually active	0.14429800885245309	2270.412888924283
Cameroon	Central	2018	25-29	CMR_2_40	Bamboutos	One cohabiting partner	0.4929029620286238	7755.430909119708
Cameroon	Central	2018	25-29	CMR_2_40	Bamboutos	Non-regular or multiple partner(s)	0.350920800774238	5521.456015960236
Cameroon	Central	2018	25-29	CMR_2_40	Bamboutos	FSW	0.01187822834468515	186.89435111287364
Cameroon	Central	2018	15-19	CMR_2_16	Boumba-et-Ngoko	Not sexually active	0.34326680547119537	3325.507323226202
Cameroon	Central	2018	15-19	CMR_2_16	Boumba-et-Ngoko	One cohabiting partner	0.22499093644104529	2179.6718904036343
Cameroon	Central	2018	15-19	CMR_2_16	Boumba-et-Ngoko	Non-regular or multiple partner(s)	0.4042266884622043	3916.0757501130934
Cameroon	Central	2018	15-19	CMR_2_16	Boumba-et-Ngoko	FSW	0.02751556962555506	266.5659097649106
Cameroon	Central	2018	20-24	CMR_2_16	Boumba-et-Ngoko	Not sexually active	0.07518520513164954	565.3479131164286
Cameroon	Central	2018	20-24	CMR_2_16	Boumba-et-Ngoko	One cohabiting partner	0.4854235361841624	3650.0955564167175
Cameroon	Central	2018	20-24	CMR_2_16	Boumba-et-Ngoko	Non-regular or multiple partner(s)	0.41314841778598754	3106.629760385385
Cameroon	Central	2018	20-24	CMR_2_16	Boumba-et-Ngoko	FSW	0.02624284089820056	197.33051615760942
Cameroon	Central	2018	25-29	CMR_2_16	Boumba-et-Ngoko	Not sexually active	0.04134728760492109	252.61260688275854
Cameroon	Central	2018	25-29	CMR_2_16	Boumba-et-Ngoko	One cohabiting partner	0.6415446189281534	3919.5378465347835
Cameroon	Central	2018	25-29	CMR_2_16	Boumba-et-Ngoko	Non-regular or multiple partner(s)	0.2850879964614789	1741.754445061724
Cameroon	Central	2018	25-29	CMR_2_16	Boumba-et-Ngoko	FSW	0.03202009700544657	195.6278306444935
Cameroon	Central	2018	15-19	CMR_2_34	Bui	Not sexually active	0.7182334765106216	16285.57685985325
Cameroon	Central	2018	15-19	CMR_2_34	Bui	One cohabiting partner	0.06432194099689746	1458.4671254381835
Cameroon	Central	2018	15-19	CMR_2_34	Bui	Non-regular or multiple partner(s)	0.21284478362218232	4826.146644873943
Cameroon	Central	2018	15-19	CMR_2_34	Bui	FSW	0.00459979887029857	104.29808758852205
Cameroon	Central	2018	20-24	CMR_2_34	Bui	Not sexually active	0.3040541486823205	6750.184694168177
Cameroon	Central	2018	20-24	CMR_2_34	Bui	One cohabiting partner	0.26822525938945363	5954.761835569245
Cameroon	Central	2018	20-24	CMR_2_34	Bui	Non-regular or multiple partner(s)	0.41929333207256575	9308.563769936085
Cameroon	Central	2018	20-24	CMR_2_34	Bui	FSW	0.00842725985566011	187.0902296119943
Cameroon	Central	2018	25-29	CMR_2_34	Bui	Not sexually active	0.201365223169698	3932.6385881924625
Cameroon	Central	2018	25-29	CMR_2_34	Bui	One cohabiting partner	0.4268984800989285	8337.275968765169
Cameroon	Central	2018	25-29	CMR_2_34	Bui	Non-regular or multiple partner(s)	0.35920675491372867	7015.264717893444
Cameroon	Central	2018	25-29	CMR_2_34	Bui	FSW	0.0125295418176449	244.700444638925
Cameroon	Central	2018	15-19	CMR_2_29	B�nou�	Not sexually active	0.6723621568858132	66989.66939176472
Cameroon	Central	2018	15-19	CMR_2_29	B�nou�	One cohabiting partner	0.21536653095809571	21457.681041653683
Cameroon	Central	2018	15-19	CMR_2_29	B�nou�	Non-regular or multiple partner(s)	0.10743000120664074	10703.606962240083
Cameroon	Central	2018	15-19	CMR_2_29	B�nou�	FSW	0.00484131094945029	482.35585034790137
Cameroon	Central	2018	20-24	CMR_2_29	B�nou�	Not sexually active	0.20279455195514592	15322.325991280088
Cameroon	Central	2018	20-24	CMR_2_29	B�nou�	One cohabiting partner	0.6398622063258976	48345.36835582058
Cameroon	Central	2018	20-24	CMR_2_29	B�nou�	Non-regular or multiple partner(s)	0.15100034789911246	11408.968007279827
Cameroon	Central	2018	20-24	CMR_2_29	B�nou�	FSW	0.00634289381984395	479.24308566840006
Cameroon	Central	2018	25-29	CMR_2_29	B�nou�	Not sexually active	0.10415733738451116	6208.743285245269
Cameroon	Central	2018	25-29	CMR_2_29	B�nou�	One cohabiting partner	0.7897896630274389	47078.788592448516
Cameroon	Central	2018	25-29	CMR_2_29	B�nou�	Non-regular or multiple partner(s)	0.0987913131816606	5888.878477114466
Cameroon	Central	2018	25-29	CMR_2_29	B�nou�	FSW	0.00726168640638932	432.86385623305205
Cameroon	Central	2018	15-19	CMR_2_20	Diamar�	Not sexually active	0.5575445929793503	35336.12106239476
Cameroon	Central	2018	15-19	CMR_2_20	Diamar�	One cohabiting partner	0.271785708466281	17225.263805488885
Cameroon	Central	2018	15-19	CMR_2_20	Diamar�	Non-regular or multiple partner(s)	0.16421120993137184	10407.395689966248
Cameroon	Central	2018	15-19	CMR_2_20	Diamar�	FSW	0.00645848862299685	409.326785222305
Cameroon	Central	2018	20-24	CMR_2_20	Diamar�	Not sexually active	0.13842519065241843	6860.492634163555
Cameroon	Central	2018	20-24	CMR_2_20	Diamar�	One cohabiting partner	0.6646872774277326	32942.57460887606
Cameroon	Central	2018	20-24	CMR_2_20	Diamar�	Non-regular or multiple partner(s)	0.1899382730957752	9413.533168188167
Cameroon	Central	2018	20-24	CMR_2_20	Diamar�	FSW	0.00694925882407379	344.4123049479173
Cameroon	Central	2018	25-29	CMR_2_20	Diamar�	Not sexually active	0.06941433142877612	2404.126464423718
Cameroon	Central	2018	25-29	CMR_2_20	Diamar�	One cohabiting partner	0.8010189352312647	27742.841875095266
Cameroon	Central	2018	25-29	CMR_2_20	Diamar�	Non-regular or multiple partner(s)	0.12178375180705348	4217.91198776528
Cameroon	Central	2018	25-29	CMR_2_20	Diamar�	FSW	0.0077829815329058	269.5592032688374
Cameroon	Central	2018	15-19	CMR_2_54	Dja-et-Lobo	Not sexually active	0.34952684652423704	4087.627103989238
Cameroon	Central	2018	15-19	CMR_2_54	Dja-et-Lobo	One cohabiting partner	0.1590575244841859	1860.1370814298978
Cameroon	Central	2018	15-19	CMR_2_54	Dja-et-Lobo	Non-regular or multiple partner(s)	0.37502954765861635	4385.87467329175
Cameroon	Central	2018	15-19	CMR_2_54	Dja-et-Lobo	FSW	0.11638608133296072	1361.1054638995147
Cameroon	Central	2018	20-24	CMR_2_54	Dja-et-Lobo	Not sexually active	0.08322708914299103	841.599098926495
Cameroon	Central	2018	20-24	CMR_2_54	Dja-et-Lobo	One cohabiting partner	0.3730728209200244	3772.542728015135
Cameroon	Central	2018	20-24	CMR_2_54	Dja-et-Lobo	Non-regular or multiple partner(s)	0.42143291177849246	4261.563902606073
Cameroon	Central	2018	20-24	CMR_2_54	Dja-et-Lobo	FSW	0.12226717815849214	1236.3756563644993
Cameroon	Central	2018	25-29	CMR_2_54	Dja-et-Lobo	Not sexually active	0.04915053964906247	517.1385733579411
Cameroon	Central	2018	25-29	CMR_2_54	Dja-et-Lobo	One cohabiting partner	0.5294788248566121	5570.9240644077145
Cameroon	Central	2018	25-29	CMR_2_54	Dja-et-Lobo	Non-regular or multiple partner(s)	0.2654786043398185	2793.239457503491
Cameroon	Central	2018	25-29	CMR_2_54	Dja-et-Lobo	FSW	0.1558920311545069	1640.2217181078533
Cameroon	Central	2018	15-19	CMR_2_1	Dj�rem	Not sexually active	0.44958385143811186	5426.193863917101
Cameroon	Central	2018	15-19	CMR_2_1	Dj�rem	One cohabiting partner	0.30132853002424725	3636.845530395586
Cameroon	Central	2018	15-19	CMR_2_1	Dj�rem	Non-regular or multiple partner(s)	0.23583458625167267	2846.3748880767157
Cameroon	Central	2018	15-19	CMR_2_1	Dj�rem	FSW	0.0132530322859682	159.95575072009729
Cameroon	Central	2018	20-24	CMR_2_1	Dj�rem	Not sexually active	0.09826569435817012	995.7624169253729
Cameroon	Central	2018	20-24	CMR_2_1	Dj�rem	One cohabiting partner	0.6487639437098573	6574.163616530253
Cameroon	Central	2018	20-24	CMR_2_1	Dj�rem	Non-regular or multiple partner(s)	0.24037566652112763	2435.8150240376804
Cameroon	Central	2018	20-24	CMR_2_1	Dj�rem	FSW	0.01259469541084491	127.62668014159415
Cameroon	Central	2018	25-29	CMR_2_1	Dj�rem	Not sexually active	0.04939563594318109	400.72116659329436
Cameroon	Central	2018	25-29	CMR_2_1	Dj�rem	One cohabiting partner	0.7837269415761784	6357.970057926854
Cameroon	Central	2018	25-29	CMR_2_1	Dj�rem	Non-regular or multiple partner(s)	0.15279413723947627	1239.5395616254063
Cameroon	Central	2018	25-29	CMR_2_1	Dj�rem	FSW	0.01408328524116426	114.25038636605568
Cameroon	Central	2018	15-19	CMR_2_35	Donga-Mantung	Not sexually active	0.6098199992917565	13594.33335828009
Cameroon	Central	2018	15-19	CMR_2_35	Donga-Mantung	One cohabiting partner	0.09387075217588636	2092.6015859656404
Cameroon	Central	2018	15-19	CMR_2_35	Donga-Mantung	Non-regular or multiple partner(s)	0.2886917403982495	6435.623235239657
Cameroon	Central	2018	15-19	CMR_2_35	Donga-Mantung	FSW	0.00761750813410767	169.81231355930979
Cameroon	Central	2018	20-24	CMR_2_35	Donga-Mantung	Not sexually active	0.2094673291564363	4572.271581788402
Cameroon	Central	2018	20-24	CMR_2_35	Donga-Mantung	One cohabiting partner	0.3176143813865907	6932.915103417642
Cameroon	Central	2018	20-24	CMR_2_35	Donga-Mantung	Non-regular or multiple partner(s)	0.461589822159873	10075.623892297572
Cameroon	Central	2018	20-24	CMR_2_35	Donga-Mantung	FSW	0.01132846729710003	247.27879663308428
Cameroon	Central	2018	25-29	CMR_2_35	Donga-Mantung	Not sexually active	0.13146074172203936	2524.539995718965
Cameroon	Central	2018	25-29	CMR_2_35	Donga-Mantung	One cohabiting partner	0.47903951955605206	9199.358004584443
Cameroon	Central	2018	25-29	CMR_2_35	Donga-Mantung	Non-regular or multiple partner(s)	0.3735566487699945	7173.690701369969
Cameroon	Central	2018	25-29	CMR_2_35	Donga-Mantung	FSW	0.0159430899519141	306.1672078806214
Cameroon	Central	2018	15-19	CMR_2_48	Fako	Not sexually active	0.5726300019682634	19892.92422579095
Cameroon	Central	2018	15-19	CMR_2_48	Fako	One cohabiting partner	0.07281591400549325	2529.5940742959324
Cameroon	Central	2018	15-19	CMR_2_48	Fako	Non-regular or multiple partner(s)	0.3422791042375432	11890.63140468567
Cameroon	Central	2018	15-19	CMR_2_48	Fako	FSW	0.0122749797887001	426.42760939944577
Cameroon	Central	2018	20-24	CMR_2_48	Fako	Not sexually active	0.19494882798161312	6670.099570084852
Cameroon	Central	2018	20-24	CMR_2_48	Fako	One cohabiting partner	0.24419010554157747	8354.871044136107
Cameroon	Central	2018	20-24	CMR_2_48	Fako	Non-regular or multiple partner(s)	0.5427651609041085	18570.50234097834
Cameroon	Central	2018	20-24	CMR_2_48	Fako	FSW	0.0180959055727008	619.144486429802
Cameroon	Central	2018	25-29	CMR_2_48	Fako	Not sexually active	0.12843999394913574	3821.749281416402
Cameroon	Central	2018	25-29	CMR_2_48	Fako	One cohabiting partner	0.38663317042736745	11504.321946929518
Cameroon	Central	2018	25-29	CMR_2_48	Fako	Non-regular or multiple partner(s)	0.4582347145907611	13634.835516270867
Cameroon	Central	2018	25-29	CMR_2_48	Fako	FSW	0.02669212103273569	794.2276485682104
Cameroon	Central	2018	15-19	CMR_2_30	Faro	Not sexually active	0.5049070112636723	3581.4418762106607
Cameroon	Central	2018	15-19	CMR_2_30	Faro	One cohabiting partner	0.27838445541623996	1974.6561724672888
Cameroon	Central	2018	15-19	CMR_2_30	Faro	Non-regular or multiple partner(s)	0.20784354648829848	1474.290442571414
Cameroon	Central	2018	15-19	CMR_2_30	Faro	FSW	0.00886498683178924	62.88174725869648
Cameroon	Central	2018	20-24	CMR_2_30	Faro	Not sexually active	0.11868852403291648	638.3064980261789
Cameroon	Central	2018	20-24	CMR_2_30	Faro	One cohabiting partner	0.6446107408735554	3466.714477660433
Cameroon	Central	2018	20-24	CMR_2_30	Faro	Non-regular or multiple partner(s)	0.2276436926635897	1224.2670422082688
Cameroon	Central	2018	20-24	CMR_2_30	Faro	FSW	0.00905704242993836	48.70874486841835
Cameroon	Central	2018	25-29	CMR_2_30	Faro	Not sexually active	0.05999064045013944	254.5882855553422
Cameroon	Central	2018	25-29	CMR_2_30	Faro	One cohabiting partner	0.7830035578711929	3322.9105721557075
Cameroon	Central	2018	25-29	CMR_2_30	Faro	Non-regular or multiple partner(s)	0.1468075947192324	623.0220842055708
Cameroon	Central	2018	25-29	CMR_2_30	Faro	FSW	0.01019820695943521	43.279151648649126
Cameroon	Central	2018	15-19	CMR_2_2	Faro-et-D�o	Not sexually active	0.4748265895727265	3771.6119028260996
Cameroon	Central	2018	15-19	CMR_2_2	Faro-et-D�o	One cohabiting partner	0.38720284612477185	3075.604642457906
Cameroon	Central	2018	15-19	CMR_2_2	Faro-et-D�o	Non-regular or multiple partner(s)	0.1311341112207734	1041.6160038380442
Cameroon	Central	2018	15-19	CMR_2_2	Faro-et-D�o	FSW	0.00683645308172826	54.30287263263975
Cameroon	Central	2018	20-24	CMR_2_2	Faro-et-D�o	Not sexually active	0.09631327308857364	642.212058197608
Cameroon	Central	2018	20-24	CMR_2_2	Faro-et-D�o	One cohabiting partner	0.773650637186152	5158.663516463489
Cameroon	Central	2018	20-24	CMR_2_2	Faro-et-D�o	Non-regular or multiple partner(s)	0.12400700591270496	826.8724750417535
Cameroon	Central	2018	20-24	CMR_2_2	Faro-et-D�o	FSW	0.00602908381256939	40.2016274616196
Cameroon	Central	2018	25-29	CMR_2_2	Faro-et-D�o	Not sexually active	0.04529817447938671	241.8285808709268
Cameroon	Central	2018	25-29	CMR_2_2	Faro-et-D�o	One cohabiting partner	0.8744417323549089	4668.289740592774
Cameroon	Central	2018	25-29	CMR_2_2	Faro-et-D�o	Non-regular or multiple partner(s)	0.07395598057585387	394.82098418149565
Cameroon	Central	2018	25-29	CMR_2_2	Faro-et-D�o	FSW	0.00630411258985062	33.65510020603283
Cameroon	Central	2018	15-19	CMR_2_41	Haut-Nkam	Not sexually active	0.5857516132891539	5756.1621055123605
Cameroon	Central	2018	15-19	CMR_2_41	Haut-Nkam	One cohabiting partner	0.07993092837666481	785.4786406760716
Cameroon	Central	2018	15-19	CMR_2_41	Haut-Nkam	Non-regular or multiple partner(s)	0.3230195805160483	3174.3029409073324
Cameroon	Central	2018	15-19	CMR_2_41	Haut-Nkam	FSW	0.01129787781813295	111.02387888318553
Cameroon	Central	2018	20-24	CMR_2_41	Haut-Nkam	Not sexually active	0.2001534312700992	1745.5417370800008
Cameroon	Central	2018	20-24	CMR_2_41	Haut-Nkam	One cohabiting partner	0.2690417308218347	2346.3178581835887
Cameroon	Central	2018	20-24	CMR_2_41	Haut-Nkam	Non-regular or multiple partner(s)	0.5140890020254252	4483.379594917998
Cameroon	Central	2018	20-24	CMR_2_41	Haut-Nkam	FSW	0.01671583588264093	145.77911064614443
Cameroon	Central	2018	25-29	CMR_2_41	Haut-Nkam	Not sexually active	0.1296914294146286	951.8256780818062
Cameroon	Central	2018	25-29	CMR_2_41	Haut-Nkam	One cohabiting partner	0.41894720105440736	3074.719012073031
Cameroon	Central	2018	25-29	CMR_2_41	Haut-Nkam	Non-regular or multiple partner(s)	0.4271022019936024	3134.569839022368
Cameroon	Central	2018	25-29	CMR_2_41	Haut-Nkam	FSW	0.02425916753736163	178.04182354354458
Cameroon	Central	2018	15-19	CMR_2_17	Haut-Nyong	Not sexually active	0.3351381232425847	5031.02225551376
Cameroon	Central	2018	15-19	CMR_2_17	Haut-Nyong	One cohabiting partner	0.17456564755591952	2620.5423883283456
Cameroon	Central	2018	15-19	CMR_2_17	Haut-Nyong	Non-regular or multiple partner(s)	0.4533560640251351	6805.684849322919
Cameroon	Central	2018	15-19	CMR_2_17	Haut-Nyong	FSW	0.0369401651763606	554.5379061220741
Cameroon	Central	2018	20-24	CMR_2_17	Haut-Nyong	Not sexually active	0.07734822601565869	901.4376953965514
Cameroon	Central	2018	20-24	CMR_2_17	Haut-Nyong	One cohabiting partner	0.3968629389235545	4625.150846757979
Cameroon	Central	2018	20-24	CMR_2_17	Haut-Nyong	Non-regular or multiple partner(s)	0.48863376212883614	5694.6734930571465
Cameroon	Central	2018	20-24	CMR_2_17	Haut-Nyong	FSW	0.03715507293195062	433.01553301672226
Cameroon	Central	2018	25-29	CMR_2_17	Haut-Nyong	Not sexually active	0.04494120637390692	425.28842257128923
Cameroon	Central	2018	25-29	CMR_2_17	Haut-Nyong	One cohabiting partner	0.554148689100669	5244.029719558312
Cameroon	Central	2018	25-29	CMR_2_17	Haut-Nyong	Non-regular or multiple partner(s)	0.35306807076588037	3341.160039786799
Cameroon	Central	2018	25-29	CMR_2_17	Haut-Nyong	FSW	0.04784203375954373	452.7395838223892
Cameroon	Central	2018	15-19	CMR_2_6	Haute-Sanaga	Not sexually active	0.4315307357920047	3049.416803159322
Cameroon	Central	2018	15-19	CMR_2_6	Haute-Sanaga	One cohabiting partner	0.14485216156709418	1023.599430631402
Cameroon	Central	2018	15-19	CMR_2_6	Haute-Sanaga	Non-regular or multiple partner(s)	0.39105458911736696	2763.391656954502
Cameroon	Central	2018	15-19	CMR_2_6	Haute-Sanaga	FSW	0.03256251352353422	230.10336844147372
Cameroon	Central	2018	20-24	CMR_2_6	Haute-Sanaga	Not sexually active	0.11276762719104212	686.0375710702173
Cameroon	Central	2018	20-24	CMR_2_6	Haute-Sanaga	One cohabiting partner	0.3728661238323119	2268.383012927366
Cameroon	Central	2018	20-24	CMR_2_6	Haute-Sanaga	Non-regular or multiple partner(s)	0.4772945493554832	2903.687888813719
Cameroon	Central	2018	20-24	CMR_2_6	Haute-Sanaga	FSW	0.03707169962116279	225.5308495625373
Cameroon	Central	2018	25-29	CMR_2_6	Haute-Sanaga	Not sexually active	0.06696979413849621	382.10198931595977
Cameroon	Central	2018	25-29	CMR_2_6	Haute-Sanaga	One cohabiting partner	0.5321558620644786	3036.2615883285534
Cameroon	Central	2018	25-29	CMR_2_6	Haute-Sanaga	Non-regular or multiple partner(s)	0.35210508556330083	2008.9662118979977
Cameroon	Central	2018	25-29	CMR_2_6	Haute-Sanaga	FSW	0.04876925823372432	278.25724758884934
Cameroon	Central	2018	15-19	CMR_2_42	Hauts-Plateaux	Not sexually active	0.579156036613134	2984.8424608991218
Cameroon	Central	2018	15-19	CMR_2_42	Hauts-Plateaux	One cohabiting partner	0.07399405997098916	381.34906328060174
Cameroon	Central	2018	15-19	CMR_2_42	Hauts-Plateaux	Non-regular or multiple partner(s)	0.33792715097321846	1741.6019952310317
Cameroon	Central	2018	15-19	CMR_2_42	Hauts-Plateaux	FSW	0.00892275244265841	45.98589788459473
Cameroon	Central	2018	20-24	CMR_2_42	Hauts-Plateaux	Not sexually active	0.198363609312792	907.612952841579
Cameroon	Central	2018	20-24	CMR_2_42	Hauts-Plateaux	One cohabiting partner	0.2496425176043938	1142.2396645366857
Cameroon	Central	2018	20-24	CMR_2_42	Hauts-Plateaux	Non-regular or multiple partner(s)	0.5387672531548383	2465.130268723515
Cameroon	Central	2018	20-24	CMR_2_42	Hauts-Plateaux	FSW	0.01322661992797575	60.51841671227945
Cameroon	Central	2018	25-29	CMR_2_42	Hauts-Plateaux	Not sexually active	0.13027082432878043	501.41579126901865
Cameroon	Central	2018	25-29	CMR_2_42	Hauts-Plateaux	One cohabiting partner	0.3939990063608346	1516.512423649254
Cameroon	Central	2018	25-29	CMR_2_42	Hauts-Plateaux	Non-regular or multiple partner(s)	0.4562430991816042	1756.0915559251005
Cameroon	Central	2018	25-29	CMR_2_42	Hauts-Plateaux	FSW	0.01948707012878068	75.0062397968469
Cameroon	Central	2018	15-19	CMR_2_18	Kadey	Not sexually active	0.3820266538320285	6422.682351436753
Cameroon	Central	2018	15-19	CMR_2_18	Kadey	One cohabiting partner	0.233850788351788	3931.530211703462
Cameroon	Central	2018	15-19	CMR_2_18	Kadey	Non-regular or multiple partner(s)	0.35261468215211933	5928.204415055465
Cameroon	Central	2018	15-19	CMR_2_18	Kadey	FSW	0.03150787566406423	529.7145498330225
Cameroon	Central	2018	20-24	CMR_2_18	Kadey	Not sexually active	0.08545722484391113	1115.364331139156
Cameroon	Central	2018	20-24	CMR_2_18	Kadey	One cohabiting partner	0.5152869990634578	6725.385011096187
Cameroon	Central	2018	20-24	CMR_2_18	Kadey	Non-regular or multiple partner(s)	0.36851672111274153	4809.779476320006
Cameroon	Central	2018	20-24	CMR_2_18	Kadey	FSW	0.03073905497988953	401.1977402743505
Cameroon	Central	2018	25-29	CMR_2_18	Kadey	Not sexually active	0.04624928454649351	490.25579924639476
Cameroon	Central	2018	25-29	CMR_2_18	Kadey	One cohabiting partner	0.6701882659877724	7104.1895503722235
Cameroon	Central	2018	25-29	CMR_2_18	Kadey	Non-regular or multiple partner(s)	0.2467672144287002	2615.8038794293348
Cameroon	Central	2018	25-29	CMR_2_18	Kadey	FSW	0.03679523503703396	390.0401387486481
Cameroon	Central	2018	15-19	CMR_2_43	Koung-Khi	Not sexually active	0.5825642145379231	3324.7843337058944
Cameroon	Central	2018	15-19	CMR_2_43	Koung-Khi	One cohabiting partner	0.08696427775881996	496.31862216924867
Cameroon	Central	2018	15-19	CMR_2_43	Koung-Khi	Non-regular or multiple partner(s)	0.32190688232325215	1837.172508286268
Cameroon	Central	2018	15-19	CMR_2_43	Koung-Khi	FSW	0.0085646253800048	48.87964549982873
Cameroon	Central	2018	20-24	CMR_2_43	Koung-Khi	Not sexually active	0.19583722267831405	992.1410805581719
Cameroon	Central	2018	20-24	CMR_2_43	Koung-Khi	One cohabiting partner	0.2879702357428771	1458.9009022449093
Cameroon	Central	2018	20-24	CMR_2_43	Koung-Khi	Non-regular or multiple partner(s)	0.5037271167653059	2551.95799398622
Cameroon	Central	2018	20-24	CMR_2_43	Koung-Khi	FSW	0.012465424813503	63.151733235108935
Cameroon	Central	2018	25-29	CMR_2_43	Koung-Khi	Not sexually active	0.12511147144647822	533.1837219093168
Cameroon	Central	2018	25-29	CMR_2_43	Koung-Khi	One cohabiting partner	0.44212077958995233	1884.1725708266786
Cameroon	Central	2018	25-29	CMR_2_43	Koung-Khi	Non-regular or multiple partner(s)	0.41491049517389184	1768.211336005996
Cameroon	Central	2018	25-29	CMR_2_43	Koung-Khi	FSW	0.01785725378967758	76.1017109668688
Cameroon	Central	2018	15-19	CMR_2_7	Leki�	Not sexually active	0.5178096708259896	10974.552395368022
Cameroon	Central	2018	15-19	CMR_2_7	Leki�	One cohabiting partner	0.1141263010516916	2418.8135933873527
Cameroon	Central	2018	15-19	CMR_2_7	Leki�	Non-regular or multiple partner(s)	0.34017596710105225	7209.751352539065
Cameroon	Central	2018	15-19	CMR_2_7	Leki�	FSW	0.02788806102126653	591.0646404013601
Cameroon	Central	2018	20-24	CMR_2_7	Leki�	Not sexually active	0.15446797754175692	2817.8671627818294
Cameroon	Central	2018	20-24	CMR_2_7	Leki�	One cohabiting partner	0.33535846596825536	6117.744428662415
Cameroon	Central	2018	20-24	CMR_2_7	Leki�	Non-regular or multiple partner(s)	0.4739492990980097	8645.974317820766
Cameroon	Central	2018	20-24	CMR_2_7	Leki�	FSW	0.03622425739197812	660.8175171673909
Cameroon	Central	2018	25-29	CMR_2_7	Leki�	Not sexually active	0.0947704254317025	1622.7810526206486
Cameroon	Central	2018	25-29	CMR_2_7	Leki�	One cohabiting partner	0.4944644219567555	8466.855471960598
Cameroon	Central	2018	25-29	CMR_2_7	Leki�	Non-regular or multiple partner(s)	0.3614916759117014	6189.925176313042
Cameroon	Central	2018	25-29	CMR_2_7	Leki�	FSW	0.04927347669984054	843.7238096274081
Cameroon	Central	2018	15-19	CMR_2_21	Logone-et-Chari	Not sexually active	0.5024666484024698	28775.50983930059
Cameroon	Central	2018	15-19	CMR_2_21	Logone-et-Chari	One cohabiting partner	0.35220677994863026	20170.352985820922
Cameroon	Central	2018	15-19	CMR_2_21	Logone-et-Chari	Non-regular or multiple partner(s)	0.13475747302967472	7717.3579647791585
Cameroon	Central	2018	15-19	CMR_2_21	Logone-et-Chari	FSW	0.01056909861922521	605.276394516931
Cameroon	Central	2018	20-24	CMR_2_21	Logone-et-Chari	Not sexually active	0.10812441319896104	4841.936910848833
Cameroon	Central	2018	20-24	CMR_2_21	Logone-et-Chari	One cohabiting partner	0.7465681564796588	33432.18988547502
Cameroon	Central	2018	20-24	CMR_2_21	Logone-et-Chari	Non-regular or multiple partner(s)	0.135399242525413	6063.335473353299
Cameroon	Central	2018	20-24	CMR_2_21	Logone-et-Chari	FSW	0.00990818779596715	443.70016714575127
Cameroon	Central	2018	25-29	CMR_2_21	Logone-et-Chari	Not sexually active	0.05166066576606527	1616.6445809780973
Cameroon	Central	2018	25-29	CMR_2_21	Logone-et-Chari	One cohabiting partner	0.8572294832164428	26825.736334331978
Cameroon	Central	2018	25-29	CMR_2_21	Logone-et-Chari	Non-regular or multiple partner(s)	0.08065346204185203	2523.9315137268654
Cameroon	Central	2018	25-29	CMR_2_21	Logone-et-Chari	FSW	0.01045638897563988	327.2173194711587
Cameroon	Central	2018	15-19	CMR_2_19	Lom-et-Dj�rem	Not sexually active	0.4596044096351559	13348.840627335843
Cameroon	Central	2018	15-19	CMR_2_19	Lom-et-Dj�rem	One cohabiting partner	0.1939837067136067	5634.1008287439245
Cameroon	Central	2018	15-19	CMR_2_19	Lom-et-Dj�rem	Non-regular or multiple partner(s)	0.3189260398760166	9262.950461227807
Cameroon	Central	2018	15-19	CMR_2_19	Lom-et-Dj�rem	FSW	0.02748584377522076	798.3042381045244
Cameroon	Central	2018	20-24	CMR_2_19	Lom-et-Dj�rem	Not sexually active	0.11547757997936918	2603.6156894430833
Cameroon	Central	2018	20-24	CMR_2_19	Lom-et-Dj�rem	One cohabiting partner	0.4801024986788849	10824.632784342146
Cameroon	Central	2018	20-24	CMR_2_19	Lom-et-Dj�rem	Non-regular or multiple partner(s)	0.3743563136394324	8440.426027353837
Cameroon	Central	2018	20-24	CMR_2_19	Lom-et-Dj�rem	FSW	0.03006360770231361	677.8292436418377
Cameroon	Central	2018	25-29	CMR_2_19	Lom-et-Dj�rem	Not sexually active	0.06415442237102646	1174.9379322976527
Cameroon	Central	2018	25-29	CMR_2_19	Lom-et-Dj�rem	One cohabiting partner	0.6409944838792327	11739.311269107398
Cameroon	Central	2018	25-29	CMR_2_19	Lom-et-Dj�rem	Non-regular or multiple partner(s)	0.25784042950148917	4722.145253668991
Cameroon	Central	2018	25-29	CMR_2_19	Lom-et-Dj�rem	FSW	0.03701066424825169	677.8212899075587
Cameroon	Central	2018	15-19	CMR_2_22	Maya-Sava	Not sexually active	0.561043323020856	20447.032859075644
Cameroon	Central	2018	15-19	CMR_2_22	Maya-Sava	One cohabiting partner	0.31051562741078453	11316.636303126952
Cameroon	Central	2018	15-19	CMR_2_22	Maya-Sava	Non-regular or multiple partner(s)	0.12297237421551244	4481.6863033047075
Cameroon	Central	2018	15-19	CMR_2_22	Maya-Sava	FSW	0.00546867535284699	199.30401102219835
Cameroon	Central	2018	20-24	CMR_2_22	Maya-Sava	Not sexually active	0.13305718695906807	3791.744410745926
Cameroon	Central	2018	20-24	CMR_2_22	Maya-Sava	One cohabiting partner	0.7254051364626338	20671.945158097475
Cameroon	Central	2018	20-24	CMR_2_22	Maya-Sava	Non-regular or multiple partner(s)	0.1359112260059246	3873.0762564830366
Cameroon	Central	2018	20-24	CMR_2_22	Maya-Sava	FSW	0.00562645057237347	160.3375435608619
Cameroon	Central	2018	25-29	CMR_2_22	Maya-Sava	Not sexually active	0.06452508448431118	1284.9523948452143
Cameroon	Central	2018	25-29	CMR_2_22	Maya-Sava	One cohabiting partner	0.8454000587148391	16835.29496675116
Cameroon	Central	2018	25-29	CMR_2_22	Maya-Sava	Non-regular or multiple partner(s)	0.08399485500024283	1672.673363387549
Cameroon	Central	2018	25-29	CMR_2_22	Maya-Sava	FSW	0.00608000180060688	121.0771428939792
Cameroon	Central	2018	15-19	CMR_2_3	Mayo-Banyo	Not sexually active	0.5882820725600579	9826.678595089379
Cameroon	Central	2018	15-19	CMR_2_3	Mayo-Banyo	One cohabiting partner	0.20778825606611315	3470.9002763081307
Cameroon	Central	2018	15-19	CMR_2_3	Mayo-Banyo	Non-regular or multiple partner(s)	0.1890312223869218	3157.582312086362
Cameroon	Central	2018	15-19	CMR_2_3	Mayo-Banyo	FSW	0.0148984489869071	248.86406808652964
Cameroon	Central	2018	20-24	CMR_2_3	Mayo-Banyo	Not sexually active	0.1642032445615481	2302.870510501633
Cameroon	Central	2018	20-24	CMR_2_3	Mayo-Banyo	One cohabiting partner	0.5713106761551752	8012.353909117527
Cameroon	Central	2018	20-24	CMR_2_3	Mayo-Banyo	Non-regular or multiple partner(s)	0.2463874453788185	3455.4638894972363
Cameroon	Central	2018	20-24	CMR_2_3	Mayo-Banyo	FSW	0.01809863390445822	253.82452344490332
Cameroon	Central	2018	25-29	CMR_2_3	Mayo-Banyo	Not sexually active	0.08714406751700203	978.4960978889958
Cameroon	Central	2018	25-29	CMR_2_3	Mayo-Banyo	One cohabiting partner	0.728651451211023	8181.653921444915
Cameroon	Central	2018	25-29	CMR_2_3	Mayo-Banyo	Non-regular or multiple partner(s)	0.16292686925439062	1829.4223617182884
Cameroon	Central	2018	25-29	CMR_2_3	Mayo-Banyo	FSW	0.02127761201758435	238.91540669180083
Cameroon	Central	2018	15-19	CMR_2_23	Mayo-Danay	Not sexually active	0.6718023583780697	35905.31315405457
Cameroon	Central	2018	15-19	CMR_2_23	Mayo-Danay	One cohabiting partner	0.21480505073042225	11480.523277960796
Cameroon	Central	2018	15-19	CMR_2_23	Mayo-Danay	Non-regular or multiple partner(s)	0.10882118627757566	5816.083737076099
Cameroon	Central	2018	15-19	CMR_2_23	Mayo-Danay	FSW	0.00457140461393241	244.3244090619305
Cameroon	Central	2018	20-24	CMR_2_23	Mayo-Danay	Not sexually active	0.2026795400671556	8471.575143407672
Cameroon	Central	2018	20-24	CMR_2_23	Mayo-Danay	One cohabiting partner	0.6383635763847432	26682.24431714199
Cameroon	Central	2018	20-24	CMR_2_23	Mayo-Danay	Non-regular or multiple partner(s)	0.1529753116792958	6394.043757687469
Cameroon	Central	2018	20-24	CMR_2_23	Mayo-Danay	FSW	0.00598157186880543	250.017024636471
Cameroon	Central	2018	25-29	CMR_2_23	Mayo-Danay	Not sexually active	0.10418382366845497	3043.352810076337
Cameroon	Central	2018	25-29	CMR_2_23	Mayo-Danay	One cohabiting partner	0.7885874867019581	23035.72530878518
Cameroon	Central	2018	25-29	CMR_2_23	Mayo-Danay	Non-regular or multiple partner(s)	0.1003739018586255	2932.0597528833673
Cameroon	Central	2018	25-29	CMR_2_23	Mayo-Danay	FSW	0.00685478777096147	200.23778059461844
Cameroon	Central	2018	15-19	CMR_2_24	Mayo-Kani	Not sexually active	0.7212252032331132	26816.694275972073
Cameroon	Central	2018	15-19	CMR_2_24	Mayo-Kani	One cohabiting partner	0.1772842040169512	6591.805552231934
Cameroon	Central	2018	15-19	CMR_2_24	Mayo-Kani	Non-regular or multiple partner(s)	0.09777386956505824	3635.4414079695825
Cameroon	Central	2018	15-19	CMR_2_24	Mayo-Kani	FSW	0.00371672318487733	138.19571045281032
Cameroon	Central	2018	20-24	CMR_2_24	Mayo-Kani	Not sexually active	0.24538752636635364	7134.387985071727
Cameroon	Central	2018	20-24	CMR_2_24	Mayo-Kani	One cohabiting partner	0.5941647146873955	17274.723228150837
Cameroon	Central	2018	20-24	CMR_2_24	Mayo-Kani	Non-regular or multiple partner(s)	0.15496477449774507	4505.44019762226
Cameroon	Central	2018	20-24	CMR_2_24	Mayo-Kani	FSW	0.00548298444850578	159.41208973007684
Cameroon	Central	2018	25-29	CMR_2_24	Mayo-Kani	Not sexually active	0.13025862475878072	2647.0254921301785
Cameroon	Central	2018	25-29	CMR_2_24	Mayo-Kani	One cohabiting partner	0.7579704263389007	15402.949666598568
Cameroon	Central	2018	25-29	CMR_2_24	Mayo-Kani	Non-regular or multiple partner(s)	0.10528033922460484	2139.434085564119
Cameroon	Central	2018	25-29	CMR_2_24	Mayo-Kani	FSW	0.0064906096777138	131.89767133033632
Cameroon	Central	2018	15-19	CMR_2_31	Mayo-Louti	Not sexually active	0.6506197624415425	23417.73622829765
Cameroon	Central	2018	15-19	CMR_2_31	Mayo-Louti	One cohabiting partner	0.27110974775190333	9758.044449725448
Cameroon	Central	2018	15-19	CMR_2_31	Mayo-Louti	Non-regular or multiple partner(s)	0.07525489948470641	2708.647181891048
Cameroon	Central	2018	15-19	CMR_2_31	Mayo-Louti	FSW	0.00301559032184774	108.54004567065786
Cameroon	Central	2018	20-24	CMR_2_31	Mayo-Louti	Not sexually active	0.17656606471790218	4819.644966831247
Cameroon	Central	2018	20-24	CMR_2_31	Mayo-Louti	One cohabiting partner	0.7247368473612301	19782.817860512372
Cameroon	Central	2018	20-24	CMR_2_31	Mayo-Louti	Non-regular or multiple partner(s)	0.09514816047657608	2597.2168178344514
Cameroon	Central	2018	20-24	CMR_2_31	Mayo-Louti	FSW	0.00354892744429166	96.87348654373295
Cameroon	Central	2018	25-29	CMR_2_31	Mayo-Louti	Not sexually active	0.08622306738603644	1856.6705882115098
Cameroon	Central	2018	25-29	CMR_2_31	Mayo-Louti	One cohabiting partner	0.8505267446041509	18314.68119921639
Cameroon	Central	2018	25-29	CMR_2_31	Mayo-Louti	Non-regular or multiple partner(s)	0.05938403807870759	1278.7366565878453
Cameroon	Central	2018	25-29	CMR_2_31	Mayo-Louti	FSW	0.00386614993110504	83.25111926905497
Cameroon	Central	2018	15-19	CMR_2_32	Mayo-Rey	Not sexually active	0.4333847169813164	17276.182551900176
Cameroon	Central	2018	15-19	CMR_2_32	Mayo-Rey	One cohabiting partner	0.3892748248758304	15517.812866723094
Cameroon	Central	2018	15-19	CMR_2_32	Mayo-Rey	Non-regular or multiple partner(s)	0.17041274748247762	6793.229247179642
Cameroon	Central	2018	15-19	CMR_2_32	Mayo-Rey	FSW	0.00692771066037553	276.1620088244881
Cameroon	Central	2018	20-24	CMR_2_32	Mayo-Rey	Not sexually active	0.0851121960730698	2572.8351337591585
Cameroon	Central	2018	20-24	CMR_2_32	Mayo-Rey	One cohabiting partner	0.7530603104216455	22764.07041393952
Cameroon	Central	2018	20-24	CMR_2_32	Mayo-Rey	Non-regular or multiple partner(s)	0.15591590306188127	4713.142555562858
Cameroon	Central	2018	20-24	CMR_2_32	Mayo-Rey	FSW	0.00591159044340341	178.69997827485975
Cameroon	Central	2018	25-29	CMR_2_32	Mayo-Rey	Not sexually active	0.04039030665331936	963.2361209414292
Cameroon	Central	2018	25-29	CMR_2_32	Mayo-Rey	One cohabiting partner	0.8588286297831871	20481.517137424715
Cameroon	Central	2018	25-29	CMR_2_32	Mayo-Rey	Non-regular or multiple partner(s)	0.09452316060287622	2254.207261651372
Cameroon	Central	2018	25-29	CMR_2_32	Mayo-Rey	FSW	0.00625790296061738	149.23972290558459
Cameroon	Central	2018	15-19	CMR_2_25	Mayo-Tsanaga	Not sexually active	0.569376323161456	33063.18536323189
Cameroon	Central	2018	15-19	CMR_2_25	Mayo-Tsanaga	One cohabiting partner	0.2841825060509463	16502.22970702247
Cameroon	Central	2018	15-19	CMR_2_25	Mayo-Tsanaga	Non-regular or multiple partner(s)	0.1391085338836827	8077.910960304187
Cameroon	Central	2018	15-19	CMR_2_25	Mayo-Tsanaga	FSW	0.00733263690391496	425.79981515435645
Cameroon	Central	2018	20-24	CMR_2_25	Mayo-Tsanaga	Not sexually active	0.14061674976646354	6385.431092522284
Cameroon	Central	2018	20-24	CMR_2_25	Mayo-Tsanaga	One cohabiting partner	0.6913376620358048	31393.76361583296
Cameroon	Central	2018	20-24	CMR_2_25	Mayo-Tsanaga	Non-regular or multiple partner(s)	0.16018272828821525	7273.925584223397
Cameroon	Central	2018	20-24	CMR_2_25	Mayo-Tsanaga	FSW	0.00786285990951638	357.05383765275434
Cameroon	Central	2018	25-29	CMR_2_25	Mayo-Tsanaga	Not sexually active	0.06952361099501449	2206.5341946026233
Cameroon	Central	2018	25-29	CMR_2_25	Mayo-Tsanaga	One cohabiting partner	0.8214419589025053	26070.851977606817
Cameroon	Central	2018	25-29	CMR_2_25	Mayo-Tsanaga	Non-regular or multiple partner(s)	0.10038956300838964	3186.1550398340346
Cameroon	Central	2018	25-29	CMR_2_25	Mayo-Tsanaga	FSW	0.00864486709409061	274.3700244838235
Cameroon	Central	2018	15-19	CMR_2_8	Mbam-et-Inoubou	Not sexually active	0.5123327279689046	6130.340410540428
Cameroon	Central	2018	15-19	CMR_2_8	Mbam-et-Inoubou	One cohabiting partner	0.13467612379260402	1611.473245704606
Cameroon	Central	2018	15-19	CMR_2_8	Mbam-et-Inoubou	Non-regular or multiple partner(s)	0.3241606850162557	3878.759326466903
Cameroon	Central	2018	15-19	CMR_2_8	Mbam-et-Inoubou	FSW	0.02883046322223562	344.972210630662
Cameroon	Central	2018	20-24	CMR_2_8	Mbam-et-Inoubou	Not sexually active	0.14725906591340626	1516.6802121181056
Cameroon	Central	2018	20-24	CMR_2_8	Mbam-et-Inoubou	One cohabiting partner	0.3813078764965547	3927.242831671726
Cameroon	Central	2018	20-24	CMR_2_8	Mbam-et-Inoubou	Non-regular or multiple partner(s)	0.4353328635892037	4483.667852943691
Cameroon	Central	2018	20-24	CMR_2_8	Mbam-et-Inoubou	FSW	0.03610019400083539	371.810384339177
Cameroon	Central	2018	25-29	CMR_2_8	Mbam-et-Inoubou	Not sexually active	0.08753465332780472	846.0601762803329
Cameroon	Central	2018	25-29	CMR_2_8	Mbam-et-Inoubou	One cohabiting partner	0.5447097541118885	5264.854695427615
Cameroon	Central	2018	25-29	CMR_2_8	Mbam-et-Inoubou	Non-regular or multiple partner(s)	0.32026168566474944	3095.4673141235357
Cameroon	Central	2018	25-29	CMR_2_8	Mbam-et-Inoubou	FSW	0.0474939068955573	459.04909327530515
Cameroon	Central	2018	15-19	CMR_2_9	Mbam-et-Kim	Not sexually active	0.3597103070768897	3569.128231973682
Cameroon	Central	2018	15-19	CMR_2_9	Mbam-et-Kim	One cohabiting partner	0.1875317882326671	1860.7334474590155
Cameroon	Central	2018	15-19	CMR_2_9	Mbam-et-Kim	Non-regular or multiple partner(s)	0.42351145140084456	4202.177830383382
Cameroon	Central	2018	15-19	CMR_2_9	Mbam-et-Kim	FSW	0.02924645328959863	290.1900225469308
Cameroon	Central	2018	20-24	CMR_2_9	Mbam-et-Kim	Not sexually active	0.08344551724881057	712.8093777581859
Cameroon	Central	2018	20-24	CMR_2_9	Mbam-et-Kim	One cohabiting partner	0.4285290346940767	3660.5862680533014
Cameroon	Central	2018	20-24	CMR_2_9	Mbam-et-Kim	Non-regular or multiple partner(s)	0.4584815376744485	3916.446926788008
Cameroon	Central	2018	20-24	CMR_2_9	Mbam-et-Kim	FSW	0.02954391038266422	252.370373756784
Cameroon	Central	2018	25-29	CMR_2_9	Mbam-et-Kim	Not sexually active	0.0475815255231549	381.33225225696964
Cameroon	Central	2018	25-29	CMR_2_9	Mbam-et-Kim	One cohabiting partner	0.5872283064713125	4706.219278042685
Cameroon	Central	2018	25-29	CMR_2_9	Mbam-et-Kim	Non-regular or multiple partner(s)	0.3277728385534318	2626.8673267614213
Cameroon	Central	2018	25-29	CMR_2_9	Mbam-et-Kim	FSW	0.0374173294521008	299.8734142407246
Cameroon	Central	2018	15-19	CMR_2_4	Mb�r�	Not sexually active	0.5481455827982988	7485.866734624701
Cameroon	Central	2018	15-19	CMR_2_4	Mb�r�	One cohabiting partner	0.24135113374466463	3296.063090100576
Cameroon	Central	2018	15-19	CMR_2_4	Mb�r�	Non-regular or multiple partner(s)	0.2017310193095043	2754.9825706552024
Cameroon	Central	2018	15-19	CMR_2_4	Mb�r�	FSW	0.00877226414753224	119.80029107252035
Cameroon	Central	2018	20-24	CMR_2_4	Mb�r�	Not sexually active	0.14041828380201077	1610.0210672336189
Cameroon	Central	2018	20-24	CMR_2_4	Mb�r�	One cohabiting partner	0.6090210544847152	6982.970461964755
Cameroon	Central	2018	20-24	CMR_2_4	Mb�r�	Non-regular or multiple partner(s)	0.24081085581404457	2761.1115916061153
Cameroon	Central	2018	20-24	CMR_2_4	Mb�r�	FSW	0.00974980589922953	111.79023467721214
Cameroon	Central	2018	25-29	CMR_2_4	Mb�r�	Not sexually active	0.07264869924854496	667.057673353314
Cameroon	Central	2018	25-29	CMR_2_4	Mb�r�	One cohabiting partner	0.7572301363599495	6952.859145147012
Cameroon	Central	2018	25-29	CMR_2_4	Mb�r�	Non-regular or multiple partner(s)	0.1588635905498757	1458.6796210928176
Cameroon	Central	2018	25-29	CMR_2_4	Mb�r�	FSW	0.01125757384162979	103.36662723594601
Cameroon	Central	2018	15-19	CMR_2_10	Mefou-et-Afamba	Not sexually active	0.485833269238272	2752.965213320751
Cameroon	Central	2018	15-19	CMR_2_10	Mefou-et-Afamba	One cohabiting partner	0.09509496081067376	538.8538324770244
Cameroon	Central	2018	15-19	CMR_2_10	Mefou-et-Afamba	Non-regular or multiple partner(s)	0.38793349191405785	2198.217940067983
Cameroon	Central	2018	15-19	CMR_2_10	Mefou-et-Afamba	FSW	0.03113827803699629	176.44447522699102
Cameroon	Central	2018	20-24	CMR_2_10	Mefou-et-Afamba	Not sexually active	0.14417368126563387	703.3991430248133
Cameroon	Central	2018	20-24	CMR_2_10	Mefou-et-Afamba	One cohabiting partner	0.27797865760040946	1356.2111185540198
Cameroon	Central	2018	20-24	CMR_2_10	Mefou-et-Afamba	Non-regular or multiple partner(s)	0.5376674151434508	2623.188890817472
Cameroon	Central	2018	20-24	CMR_2_10	Mefou-et-Afamba	FSW	0.04018024599050585	196.03266246753518
Cameroon	Central	2018	25-29	CMR_2_10	Mefou-et-Afamba	Not sexually active	0.09179891282831085	420.21549322937057
Cameroon	Central	2018	25-29	CMR_2_10	Mefou-et-Afamba	One cohabiting partner	0.4253578238399528	1947.103099991761
Cameroon	Central	2018	25-29	CMR_2_10	Mefou-et-Afamba	Non-regular or multiple partner(s)	0.42611985921671697	1950.5913664846778
Cameroon	Central	2018	25-29	CMR_2_10	Mefou-et-Afamba	FSW	0.05672340411501937	259.65507110549044
Cameroon	Central	2018	15-19	CMR_2_11	Mefou-et-Akono	Not sexually active	0.3746399950982161	1614.4234043235156
Cameroon	Central	2018	15-19	CMR_2_11	Mefou-et-Akono	One cohabiting partner	0.15525235447392144	669.0236971984813
Cameroon	Central	2018	15-19	CMR_2_11	Mefou-et-Akono	Non-regular or multiple partner(s)	0.4330527330839027	1866.1394318394434
Cameroon	Central	2018	15-19	CMR_2_11	Mefou-et-Akono	FSW	0.03705491734395975	159.6794965515598
Cameroon	Central	2018	20-24	CMR_2_11	Mefou-et-Akono	Not sexually active	0.09163712798573402	339.89555890201285
Cameroon	Central	2018	20-24	CMR_2_11	Mefou-et-Akono	One cohabiting partner	0.374068099135038	1387.4734882864398
Cameroon	Central	2018	20-24	CMR_2_11	Mefou-et-Akono	Non-regular or multiple partner(s)	0.49479061789255985	1835.251030938525
Cameroon	Central	2018	20-24	CMR_2_11	Mefou-et-Akono	FSW	0.03950415498666816	146.5267095694625
Cameroon	Central	2018	25-29	CMR_2_11	Mefou-et-Akono	Not sexually active	0.05416646609215047	188.5660872552431
Cameroon	Central	2018	25-29	CMR_2_11	Mefou-et-Akono	One cohabiting partner	0.5313749086563561	1849.8398477847468
Cameroon	Central	2018	25-29	CMR_2_11	Mefou-et-Akono	Non-regular or multiple partner(s)	0.3628306889762973	1263.098154492659
Cameroon	Central	2018	25-29	CMR_2_11	Mefou-et-Akono	FSW	0.0516279362751962	179.72887357862106
Cameroon	Central	2018	15-19	CMR_2_52	Meme	Not sexually active	0.5986068093104873	19076.28426469654
Cameroon	Central	2018	15-19	CMR_2_52	Meme	One cohabiting partner	0.07691550813504025	2451.1283111491684
Cameroon	Central	2018	15-19	CMR_2_52	Meme	Non-regular or multiple partner(s)	0.3157353260911373	10061.791378315469
Cameroon	Central	2018	15-19	CMR_2_52	Meme	FSW	0.00874235646333519	278.5996992416227
Cameroon	Central	2018	20-24	CMR_2_52	Meme	Not sexually active	0.20901481511523232	6560.290651545301
Cameroon	Central	2018	20-24	CMR_2_52	Meme	One cohabiting partner	0.2645480459141338	8303.296929159116
Cameroon	Central	2018	20-24	CMR_2_52	Meme	Non-regular or multiple partner(s)	0.513223448764256	16108.4035656792
Cameroon	Central	2018	20-24	CMR_2_52	Meme	FSW	0.01321369020637796	414.7344688725831
Cameroon	Central	2018	25-29	CMR_2_52	Meme	Not sexually active	0.1361096732119032	3715.180281445618
Cameroon	Central	2018	25-29	CMR_2_52	Meme	One cohabiting partner	0.41400718620705246	11300.529185597317
Cameroon	Central	2018	25-29	CMR_2_52	Meme	Non-regular or multiple partner(s)	0.4305937032855711	11753.266303642094
Cameroon	Central	2018	25-29	CMR_2_52	Meme	FSW	0.01928943729547329	526.5146509370713
Cameroon	Central	2018	15-19	CMR_2_44	Menoua	Not sexually active	0.6240251213478216	13636.479555822314
Cameroon	Central	2018	15-19	CMR_2_44	Menoua	One cohabiting partner	0.08143598102506877	1779.5759375169598
Cameroon	Central	2018	15-19	CMR_2_44	Menoua	Non-regular or multiple partner(s)	0.2865165214594689	6261.088782529367
Cameroon	Central	2018	15-19	CMR_2_44	Menoua	FSW	0.00802237616764073	175.30859713285946
Cameroon	Central	2018	20-24	CMR_2_44	Menoua	Not sexually active	0.2232823248514789	4330.098660652072
Cameroon	Central	2018	20-24	CMR_2_44	Menoua	One cohabiting partner	0.2870277154137065	5566.3086046315075
Cameroon	Central	2018	20-24	CMR_2_44	Menoua	Non-regular or multiple partner(s)	0.4772813955038731	9255.885045088844
Cameroon	Central	2018	20-24	CMR_2_44	Menoua	FSW	0.01240856423094142	240.63842667687436
Cameroon	Central	2018	25-29	CMR_2_44	Menoua	Not sexually active	0.1435251359674201	2341.6563144564307
Cameroon	Central	2018	25-29	CMR_2_44	Menoua	One cohabiting partner	0.4433930273276973	7234.09230884506
Cameroon	Central	2018	25-29	CMR_2_44	Menoua	Non-regular or multiple partner(s)	0.3951753466603204	6447.406160511871
Cameroon	Central	2018	25-29	CMR_2_44	Menoua	FSW	0.0179064900445622	292.14983981703733
Cameroon	Central	2018	15-19	CMR_2_37	Mezam	Not sexually active	0.6485915178565724	27420.53383089334
Cameroon	Central	2018	15-19	CMR_2_37	Mezam	One cohabiting partner	0.05535580104876687	2340.279781040204
Cameroon	Central	2018	15-19	CMR_2_37	Mezam	Non-regular or multiple partner(s)	0.2909178119675832	12299.145896062457
Cameroon	Central	2018	15-19	CMR_2_37	Mezam	FSW	0.00513486912707748	217.08710141869918
Cameroon	Central	2018	20-24	CMR_2_37	Mezam	Not sexually active	0.25242132931015165	10450.467633709426
Cameroon	Central	2018	20-24	CMR_2_37	Mezam	One cohabiting partner	0.2122135738972921	8785.83078343001
Cameroon	Central	2018	20-24	CMR_2_37	Mezam	Non-regular or multiple partner(s)	0.5267343057690476	21807.26893819767
Cameroon	Central	2018	20-24	CMR_2_37	Mezam	FSW	0.00863079102350869	357.3224279064915
Cameroon	Central	2018	25-29	CMR_2_37	Mezam	Not sexually active	0.17230271497268146	6274.956301409677
Cameroon	Central	2018	25-29	CMR_2_37	Mezam	One cohabiting partner	0.34812132896403736	12677.955348436271
Cameroon	Central	2018	25-29	CMR_2_37	Mezam	Non-regular or multiple partner(s)	0.4663216622478337	16982.59980099454
Cameroon	Central	2018	25-29	CMR_2_37	Mezam	FSW	0.01325429381544746	482.6976435697136
Cameroon	Central	2018	15-19	CMR_2_58	Mfoundi	Not sexually active	0.5111282487426958	78200.61322582432
Cameroon	Central	2018	15-19	CMR_2_58	Mfoundi	One cohabiting partner	0.0961695744766176	14713.566930095349
Cameroon	Central	2018	15-19	CMR_2_58	Mfoundi	Non-regular or multiple partner(s)	0.3762172018722095	57559.75328086569
Cameroon	Central	2018	15-19	CMR_2_58	Mfoundi	FSW	0.01648497490847709	2522.13637189165
Cameroon	Central	2018	20-24	CMR_2_58	Mfoundi	Not sexually active	0.15568312302321688	20496.299148362956
Cameroon	Central	2018	20-24	CMR_2_58	Mfoundi	One cohabiting partner	0.2885390316472463	37987.305199029055
Cameroon	Central	2018	20-24	CMR_2_58	Mfoundi	Non-regular or multiple partner(s)	0.534020740050898	70305.94342510133
Cameroon	Central	2018	20-24	CMR_2_58	Mfoundi	FSW	0.02175710527863885	2864.4089978006546
Cameroon	Central	2018	25-29	CMR_2_58	Mfoundi	Not sexually active	0.09862953961783162	13514.21690202765
Cameroon	Central	2018	25-29	CMR_2_58	Mfoundi	One cohabiting partner	0.43930024092661546	60192.90735817192
Cameroon	Central	2018	25-29	CMR_2_58	Mfoundi	Non-regular or multiple partner(s)	0.43122096998522413	59085.885868106365
Cameroon	Central	2018	25-29	CMR_2_58	Mfoundi	FSW	0.03084924947032879	4226.963344067068
Cameroon	Central	2018	15-19	CMR_2_45	Mifi	Not sexually active	0.6372843772398573	15134.266970158289
Cameroon	Central	2018	15-19	CMR_2_45	Mifi	One cohabiting partner	0.09251340079605146	2197.013697446607
Cameroon	Central	2018	15-19	CMR_2_45	Mifi	Non-regular or multiple partner(s)	0.2643720335187353	6278.3226415266
Cameroon	Central	2018	15-19	CMR_2_45	Mifi	FSW	0.00583018844535592	138.45565899560566
Cameroon	Central	2018	20-24	CMR_2_45	Mifi	Not sexually active	0.2272706559254312	4790.8368160508035
Cameroon	Central	2018	20-24	CMR_2_45	Mifi	One cohabiting partner	0.32498997665336143	6850.747795215882
Cameroon	Central	2018	20-24	CMR_2_45	Mifi	Non-regular or multiple partner(s)	0.43874956112159486	9248.785514735084
Cameroon	Central	2018	20-24	CMR_2_45	Mifi	FSW	0.00898980629961252	189.50398507883125
Cameroon	Central	2018	25-29	CMR_2_45	Mifi	Not sexually active	0.14241188204246316	2525.4269850304327
Cameroon	Central	2018	25-29	CMR_2_45	Mifi	One cohabiting partner	0.4894002964043304	8678.662884694304
Cameroon	Central	2018	25-29	CMR_2_45	Mifi	Non-regular or multiple partner(s)	0.35552803542543276	6304.671223504562
Cameroon	Central	2018	25-29	CMR_2_45	Mifi	FSW	0.01265978612777371	224.49928372030575
Cameroon	Central	2018	15-19	CMR_2_26	Moungo	Not sexually active	0.5733027886642996	12809.732884736477
Cameroon	Central	2018	15-19	CMR_2_26	Moungo	One cohabiting partner	0.08852988677917369	1978.0894570551682
Cameroon	Central	2018	15-19	CMR_2_26	Moungo	Non-regular or multiple partner(s)	0.323958498051499	7238.446956534995
Cameroon	Central	2018	15-19	CMR_2_26	Moungo	FSW	0.0142088265050277	317.47843501515956
Cameroon	Central	2018	20-24	CMR_2_26	Moungo	Not sexually active	0.19004579649156755	3879.1164810209707
Cameroon	Central	2018	20-24	CMR_2_26	Moungo	One cohabiting partner	0.2890808663373286	5900.569092601361
Cameroon	Central	2018	20-24	CMR_2_26	Moungo	Non-regular or multiple partner(s)	0.5004650750884698	10215.234205599598
Cameroon	Central	2018	20-24	CMR_2_26	Moungo	FSW	0.02040826208263404	416.5628877629698
Cameroon	Central	2018	25-29	CMR_2_26	Moungo	Not sexually active	0.12117777489534085	2458.9728562924993
Cameroon	Central	2018	25-29	CMR_2_26	Moungo	One cohabiting partner	0.4429711615980881	8988.893082339786
Cameroon	Central	2018	25-29	CMR_2_26	Moungo	Non-regular or multiple partner(s)	0.4067474674695224	8253.831882431503
Cameroon	Central	2018	25-29	CMR_2_26	Moungo	FSW	0.02910359603704864	590.5782041089134
Cameroon	Central	2018	15-19	CMR_2_55	Mvila	Not sexually active	0.3852897730197215	4564.013566011218
Cameroon	Central	2018	15-19	CMR_2_55	Mvila	One cohabiting partner	0.1146966240813055	1358.6577815964313
Cameroon	Central	2018	15-19	CMR_2_55	Mvila	Non-regular or multiple partner(s)	0.42603186341636634	5046.630718863663
Cameroon	Central	2018	15-19	CMR_2_55	Mvila	FSW	0.07398173948260656	876.3628995115864
Cameroon	Central	2018	20-24	CMR_2_55	Mvila	Not sexually active	0.1003772862370432	1028.1637849778779
Cameroon	Central	2018	20-24	CMR_2_55	Mvila	One cohabiting partner	0.2943430813612599	3014.953959800927
Cameroon	Central	2018	20-24	CMR_2_55	Mvila	Non-regular or multiple partner(s)	0.5208704556084547	5335.272143708394
Cameroon	Central	2018	20-24	CMR_2_55	Mvila	FSW	0.08440917679324227	864.6025605201028
Cameroon	Central	2018	25-29	CMR_2_55	Mvila	Not sexually active	0.06265480827885515	667.5868172765604
Cameroon	Central	2018	25-29	CMR_2_55	Mvila	One cohabiting partner	0.4415340373010781	4704.544005133819
Cameroon	Central	2018	25-29	CMR_2_55	Mvila	Non-regular or multiple partner(s)	0.3806187345618379	4055.4916148027232
Cameroon	Central	2018	25-29	CMR_2_55	Mvila	FSW	0.1151924198582288	1227.374930352997
Cameroon	Central	2018	15-19	CMR_2_46	Nd�	Not sexually active	0.6342498066998543	4013.5095822285725
Cameroon	Central	2018	15-19	CMR_2_46	Nd�	One cohabiting partner	0.07477560430473773	473.17728949032085
Cameroon	Central	2018	15-19	CMR_2_46	Nd�	Non-regular or multiple partner(s)	0.2801885830624223	1773.023107099256
Cameroon	Central	2018	15-19	CMR_2_46	Nd�	FSW	0.01078600593298567	68.25345109880057
Cameroon	Central	2018	20-24	CMR_2_46	Nd�	Not sexually active	0.23293718020725568	1308.269287850551
Cameroon	Central	2018	20-24	CMR_2_46	Nd�	One cohabiting partner	0.2705164592745753	1519.3296974407929
Cameroon	Central	2018	20-24	CMR_2_46	Nd�	Non-regular or multiple partner(s)	0.47936989601424274	2692.3349545038036
Cameroon	Central	2018	20-24	CMR_2_46	Nd�	FSW	0.01717646450392625	96.4699622634219
Cameroon	Central	2018	25-29	CMR_2_46	Nd�	Not sexually active	0.15178277984789454	716.8925192156032
Cameroon	Central	2018	25-29	CMR_2_46	Nd�	One cohabiting partner	0.4236125479669727	2000.7847200302554
Cameroon	Central	2018	25-29	CMR_2_46	Nd�	Non-regular or multiple partner(s)	0.3995763010945159	1887.2579708815595
Cameroon	Central	2018	25-29	CMR_2_46	Nd�	FSW	0.02502837109061684	118.21269857487178
Cameroon	Central	2018	15-19	CMR_2_39	Ngo-Ketunjia	Not sexually active	0.6435463570042247	10734.660431534423
Cameroon	Central	2018	15-19	CMR_2_39	Ngo-Ketunjia	One cohabiting partner	0.09455050959018237	1577.1476336280211
Cameroon	Central	2018	15-19	CMR_2_39	Ngo-Ketunjia	Non-regular or multiple partner(s)	0.2566711794656405	4281.397795414751
Cameroon	Central	2018	15-19	CMR_2_39	Ngo-Ketunjia	FSW	0.00523195393995243	87.27148919040387
Cameroon	Central	2018	20-24	CMR_2_39	Ngo-Ketunjia	Not sexually active	0.23050947168617536	3764.6699404582428
Cameroon	Central	2018	20-24	CMR_2_39	Ngo-Ketunjia	One cohabiting partner	0.33360153146999555	5448.364652562988
Cameroon	Central	2018	20-24	CMR_2_39	Ngo-Ketunjia	Non-regular or multiple partner(s)	0.4277842359717134	6986.552189738899
Cameroon	Central	2018	20-24	CMR_2_39	Ngo-Ketunjia	FSW	0.00810476087211577	132.36657655177078
Cameroon	Central	2018	25-29	CMR_2_39	Ngo-Ketunjia	Not sexually active	0.14368663728043551	2064.69129501048
Cameroon	Central	2018	25-29	CMR_2_39	Ngo-Ketunjia	One cohabiting partner	0.49974337199165386	7181.0142503129255
Cameroon	Central	2018	25-29	CMR_2_39	Ngo-Ketunjia	Non-regular or multiple partner(s)	0.34521917151502346	4960.593634790633
Cameroon	Central	2018	25-29	CMR_2_39	Ngo-Ketunjia	FSW	0.01135081921288717	163.10450340866112
Cameroon	Central	2018	15-19	CMR_2_27	Nkam	Not sexually active	0.5608316263372264	1069.7190532565353
Cameroon	Central	2018	15-19	CMR_2_27	Nkam	One cohabiting partner	0.11199174443246906	213.61081865025471
Cameroon	Central	2018	15-19	CMR_2_27	Nkam	Non-regular or multiple partner(s)	0.31216903116784134	595.4249810371431
Cameroon	Central	2018	15-19	CMR_2_27	Nkam	FSW	0.0150075980624632	28.625193083136825
Cameroon	Central	2018	20-24	CMR_2_27	Nkam	Not sexually active	0.17612808867069477	307.24074816182406
Cameroon	Central	2018	20-24	CMR_2_27	Nkam	One cohabiting partner	0.34644743683462326	604.3486334018596
Cameroon	Central	2018	20-24	CMR_2_27	Nkam	Non-regular or multiple partner(s)	0.45698883810125807	797.1788803224248
Cameroon	Central	2018	20-24	CMR_2_27	Nkam	FSW	0.02043563639342393	35.64826179666167
Cameroon	Central	2018	25-29	CMR_2_27	Nkam	Not sexually active	0.10770717549777194	186.66939381736535
Cameroon	Central	2018	25-29	CMR_2_27	Nkam	One cohabiting partner	0.509148872262012	882.4157806450977
Cameroon	Central	2018	25-29	CMR_2_27	Nkam	Non-regular or multiple partner(s)	0.3552505949344124	615.6916928068267
Cameroon	Central	2018	25-29	CMR_2_27	Nkam	FSW	0.02789335730580359	48.34251827459022
Cameroon	Central	2018	15-19	CMR_2_47	Noun	Not sexually active	0.5372280572269736	21545.11084796546
Cameroon	Central	2018	15-19	CMR_2_47	Noun	One cohabiting partner	0.1713547262113154	6872.04720766434
Cameroon	Central	2018	15-19	CMR_2_47	Noun	Non-regular or multiple partner(s)	0.2815517115040225	11291.411072422272
Cameroon	Central	2018	15-19	CMR_2_47	Noun	FSW	0.00986550505768844	395.64836046762827
Cameroon	Central	2018	20-24	CMR_2_47	Noun	Not sexually active	0.15009652757452688	5344.129258613738
Cameroon	Central	2018	20-24	CMR_2_47	Noun	One cohabiting partner	0.4715885724021847	16790.73012899008
Cameroon	Central	2018	20-24	CMR_2_47	Noun	Non-regular or multiple partner(s)	0.3663638409657326	13044.243950486696
Cameroon	Central	2018	20-24	CMR_2_47	Noun	FSW	0.01195105905755584	425.5128710368915
Cameroon	Central	2018	25-29	CMR_2_47	Noun	Not sexually active	0.08432891227515596	2525.762006374845
Cameroon	Central	2018	25-29	CMR_2_47	Noun	One cohabiting partner	0.6367376504826977	19071.13138575828
Cameroon	Central	2018	25-29	CMR_2_47	Noun	Non-regular or multiple partner(s)	0.2638952082721989	7904.0091083288435
Cameroon	Central	2018	25-29	CMR_2_47	Noun	FSW	0.01503822896994745	450.4147670199336
Cameroon	Central	2018	15-19	CMR_2_12	Nyong-et-Kell�	Not sexually active	0.4122127641796788	3195.7254114862812
Cameroon	Central	2018	15-19	CMR_2_12	Nyong-et-Kell�	One cohabiting partner	0.14365911437340334	1113.7333005888795
Cameroon	Central	2018	15-19	CMR_2_12	Nyong-et-Kell�	Non-regular or multiple partner(s)	0.40084615868128554	3107.60453510866
Cameroon	Central	2018	15-19	CMR_2_12	Nyong-et-Kell�	FSW	0.04328196276563235	335.5482418027294
Cameroon	Central	2018	20-24	CMR_2_12	Nyong-et-Kell�	Not sexually active	0.1059411481955569	706.6357549632377
Cameroon	Central	2018	20-24	CMR_2_12	Nyong-et-Kell�	One cohabiting partner	0.36369024867543714	2425.8424400983927
Cameroon	Central	2018	20-24	CMR_2_12	Nyong-et-Kell�	Non-regular or multiple partner(s)	0.4818210363017243	3213.7840446637492
Cameroon	Central	2018	20-24	CMR_2_12	Nyong-et-Kell�	FSW	0.0485475668272817	323.8160726113707
Cameroon	Central	2018	25-29	CMR_2_12	Nyong-et-Kell�	Not sexually active	0.06321144858954296	395.8169470537933
Cameroon	Central	2018	25-29	CMR_2_12	Nyong-et-Kell�	One cohabiting partner	0.5214997974487362	3265.523292397353
Cameroon	Central	2018	25-29	CMR_2_12	Nyong-et-Kell�	Non-regular or multiple partner(s)	0.3514443227966427	2200.6712709913672
Cameroon	Central	2018	25-29	CMR_2_12	Nyong-et-Kell�	FSW	0.06384443116507808	399.78055232114684
Cameroon	Central	2018	15-19	CMR_2_13	Nyong-et-Mfoumou	Not sexually active	0.32293079789400153	2329.3484352721744
Cameroon	Central	2018	15-19	CMR_2_13	Nyong-et-Mfoumou	One cohabiting partner	0.15530697013549624	1120.2525439853698
Cameroon	Central	2018	15-19	CMR_2_13	Nyong-et-Mfoumou	Non-regular or multiple partner(s)	0.4685222679197586	3379.5216151148406
Cameroon	Central	2018	15-19	CMR_2_13	Nyong-et-Mfoumou	FSW	0.05323996405074372	384.0278714954065
Cameroon	Central	2018	20-24	CMR_2_13	Nyong-et-Mfoumou	Not sexually active	0.07550153496044576	468.72594752330633
Cameroon	Central	2018	20-24	CMR_2_13	Nyong-et-Mfoumou	One cohabiting partner	0.35767826711109935	2220.5255131299714
Cameroon	Central	2018	20-24	CMR_2_13	Nyong-et-Mfoumou	Non-regular or multiple partner(s)	0.5124905730193414	3181.6257717290096
Cameroon	Central	2018	20-24	CMR_2_13	Nyong-et-Mfoumou	FSW	0.05432962490911341	337.28724756988254
Cameroon	Central	2018	25-29	CMR_2_13	Nyong-et-Mfoumou	Not sexually active	0.04497006366096023	262.10286919191947
Cameroon	Central	2018	25-29	CMR_2_13	Nyong-et-Mfoumou	One cohabiting partner	0.5119783791417967	2984.0073865358618
Cameroon	Central	2018	25-29	CMR_2_13	Nyong-et-Mfoumou	Non-regular or multiple partner(s)	0.3717490932836131	2166.697043253618
Cameroon	Central	2018	25-29	CMR_2_13	Nyong-et-Mfoumou	FSW	0.0713024639136299	415.57825030254014
Cameroon	Central	2018	15-19	CMR_2_14	Nyong-et-So'o	Not sexually active	0.41350108068913494	5332.380640796999
Cameroon	Central	2018	15-19	CMR_2_14	Nyong-et-So'o	One cohabiting partner	0.12143840963959318	1566.031758688841
Cameroon	Central	2018	15-19	CMR_2_14	Nyong-et-So'o	Non-regular or multiple partner(s)	0.4269299648529225	5505.5553319565615
Cameroon	Central	2018	15-19	CMR_2_14	Nyong-et-So'o	FSW	0.03813054481834942	491.71958311099843
Cameroon	Central	2018	20-24	CMR_2_14	Nyong-et-So'o	Not sexually active	0.10966374234800494	1217.5922608311307
Cameroon	Central	2018	20-24	CMR_2_14	Nyong-et-So'o	One cohabiting partner	0.3172471447478878	3522.3826940904055
Cameroon	Central	2018	20-24	CMR_2_14	Nyong-et-So'o	Non-regular or multiple partner(s)	0.5290735701944238	5874.283247007446
Cameroon	Central	2018	20-24	CMR_2_14	Nyong-et-So'o	FSW	0.04401554270968353	488.7028566791179
Cameroon	Central	2018	25-29	CMR_2_14	Nyong-et-So'o	Not sexually active	0.06752054716976187	703.4650724877034
Cameroon	Central	2018	25-29	CMR_2_14	Nyong-et-So'o	One cohabiting partner	0.4694204581549192	4890.672698384855
Cameroon	Central	2018	25-29	CMR_2_14	Nyong-et-So'o	Non-regular or multiple partner(s)	0.4030541186758275	4199.232777215043
Cameroon	Central	2018	25-29	CMR_2_14	Nyong-et-So'o	FSW	0.06000487599949147	625.1628017537997
Cameroon	Central	2018	15-19	CMR_2_56	Oc�an	Not sexually active	0.47280025017557553	4337.492411993028
Cameroon	Central	2018	15-19	CMR_2_56	Oc�an	One cohabiting partner	0.09471832135505084	868.950471159192
Cameroon	Central	2018	15-19	CMR_2_56	Oc�an	Non-regular or multiple partner(s)	0.38665162627259664	3547.1607606369867
Cameroon	Central	2018	15-19	CMR_2_56	Oc�an	FSW	0.04582980219677703	420.4448267483825
Cameroon	Central	2018	20-24	CMR_2_56	Oc�an	Not sexually active	0.13843419184374608	1097.9623654120853
Cameroon	Central	2018	20-24	CMR_2_56	Oc�an	One cohabiting partner	0.2731837764636408	2166.701025255241
Cameroon	Central	2018	20-24	CMR_2_56	Oc�an	Non-regular or multiple partner(s)	0.5298248795009757	4202.197233236093
Cameroon	Central	2018	20-24	CMR_2_56	Oc�an	FSW	0.05855715219163748	464.4340280087407
Cameroon	Central	2018	25-29	CMR_2_56	Oc�an	Not sexually active	0.08833782098880301	729.0770848367674
Cameroon	Central	2018	25-29	CMR_2_56	Oc�an	One cohabiting partner	0.4189378694136947	3457.6130262323063
Cameroon	Central	2018	25-29	CMR_2_56	Oc�an	Non-regular or multiple partner(s)	0.4104240425806068	3387.3459992806274
Cameroon	Central	2018	25-29	CMR_2_56	Oc�an	FSW	0.08230026701689548	679.2474399563382
Cameroon	Central	2018	15-19	CMR_2_28	Sanaga-Maritime	Not sexually active	0.4857490541196039	4574.828484929418
Cameroon	Central	2018	15-19	CMR_2_28	Sanaga-Maritime	One cohabiting partner	0.12533367801328393	1180.4039049244598
Cameroon	Central	2018	15-19	CMR_2_28	Sanaga-Maritime	Non-regular or multiple partner(s)	0.362523802814697	3414.2819332659983
Cameroon	Central	2018	15-19	CMR_2_28	Sanaga-Maritime	FSW	0.02639346505241518	248.57603882857467
Cameroon	Central	2018	20-24	CMR_2_28	Sanaga-Maritime	Not sexually active	0.13770562513262302	1184.957962387777
Cameroon	Central	2018	20-24	CMR_2_28	Sanaga-Maritime	One cohabiting partner	0.3499957150465342	3011.7158173209796
Cameroon	Central	2018	20-24	CMR_2_28	Sanaga-Maritime	Non-regular or multiple partner(s)	0.47977985503792914	4128.509339200285
Cameroon	Central	2018	20-24	CMR_2_28	Sanaga-Maritime	FSW	0.03251880478291363	279.8245650294681
Cameroon	Central	2018	25-29	CMR_2_28	Sanaga-Maritime	Not sexually active	0.0834013242667465	713.4913691590119
Cameroon	Central	2018	25-29	CMR_2_28	Sanaga-Maritime	One cohabiting partner	0.5094193044510331	4358.039637911592
Cameroon	Central	2018	25-29	CMR_2_28	Sanaga-Maritime	Non-regular or multiple partner(s)	0.3634341132403091	3109.1485097474597
Cameroon	Central	2018	25-29	CMR_2_28	Sanaga-Maritime	FSW	0.04374525804191126	374.23703195300743
Cameroon	Central	2018	15-19	CMR_2_57	Vall�e-du-Ntem	Not sexually active	0.3693003877151144	1926.2192123420691
Cameroon	Central	2018	15-19	CMR_2_57	Vall�e-du-Ntem	One cohabiting partner	0.14043479393355726	732.4882592996161
Cameroon	Central	2018	15-19	CMR_2_57	Vall�e-du-Ntem	Non-regular or multiple partner(s)	0.4355838467763384	2271.944471646998
Cameroon	Central	2018	15-19	CMR_2_57	Vall�e-du-Ntem	FSW	0.05468097157498983	285.2083060322366
Cameroon	Central	2018	20-24	CMR_2_57	Vall�e-du-Ntem	Not sexually active	0.0916227883410261	413.07669549170384
Cameroon	Central	2018	20-24	CMR_2_57	Vall�e-du-Ntem	One cohabiting partner	0.34320506686737834	1547.322641719967
Cameroon	Central	2018	20-24	CMR_2_57	Vall�e-du-Ntem	Non-regular or multiple partner(s)	0.5059223550538596	2280.9252849102754
Cameroon	Central	2018	20-24	CMR_2_57	Vall�e-du-Ntem	FSW	0.05924978973773596	267.12467276531413
Cameroon	Central	2018	25-29	CMR_2_57	Vall�e-du-Ntem	Not sexually active	0.0552575195077253	259.1021109357857
Cameroon	Central	2018	25-29	CMR_2_57	Vall�e-du-Ntem	One cohabiting partner	0.4974311420672198	2332.4510420124175
Cameroon	Central	2018	25-29	CMR_2_57	Vall�e-du-Ntem	Non-regular or multiple partner(s)	0.3686962884547539	1728.8142407380496
Cameroon	Central	2018	25-29	CMR_2_57	Vall�e-du-Ntem	FSW	0.07861504997030108	368.6254030237377
Cameroon	Central	2018	15-19	CMR_2_5	Vina	Not sexually active	0.6347995693360489	21232.55622280337
Cameroon	Central	2018	15-19	CMR_2_5	Vina	One cohabiting partner	0.1627755313532785	5444.459618600614
Cameroon	Central	2018	15-19	CMR_2_5	Vina	Non-regular or multiple partner(s)	0.1950118111696274	6522.687545457181
Cameroon	Central	2018	15-19	CMR_2_5	Vina	FSW	0.00741308814104525	247.95040567523878
Cameroon	Central	2018	20-24	CMR_2_5	Vina	Not sexually active	0.19969932695426845	5608.385482733347
Cameroon	Central	2018	20-24	CMR_2_5	Vina	One cohabiting partner	0.5044107459482033	14165.946115373903
Cameroon	Central	2018	20-24	CMR_2_5	Vina	Non-regular or multiple partner(s)	0.2857672055516425	8025.528535827904
Cameroon	Central	2018	20-24	CMR_2_5	Vina	FSW	0.01012272154588575	284.28801152994686
Cameroon	Central	2018	25-29	CMR_2_5	Vina	Not sexually active	0.110931312705804	2494.379668760207
Cameroon	Central	2018	25-29	CMR_2_5	Vina	One cohabiting partner	0.6733692517324392	15141.24849080408
Cameroon	Central	2018	25-29	CMR_2_5	Vina	Non-regular or multiple partner(s)	0.20313481168925376	4567.649403364513
Cameroon	Central	2018	25-29	CMR_2_5	Vina	FSW	0.01256462387250301	282.52565996679914
Cameroon	Central	2018	15-19	CMR_2_15	Wouri	Not sexually active	0.5607287841649705	82548.32173871956
Cameroon	Central	2018	15-19	CMR_2_15	Wouri	One cohabiting partner	0.08209583967308903	12085.831828370498
Cameroon	Central	2018	15-19	CMR_2_15	Wouri	Non-regular or multiple partner(s)	0.3444747170800286	50712.23482618751
Cameroon	Central	2018	15-19	CMR_2_15	Wouri	FSW	0.01270065908191186	1869.7418819844258
Cameroon	Central	2018	20-24	CMR_2_15	Wouri	Not sexually active	0.1851185837632412	23772.441107949257
Cameroon	Central	2018	20-24	CMR_2_15	Wouri	One cohabiting partner	0.2669768114340612	34284.45917197293
Cameroon	Central	2018	20-24	CMR_2_15	Wouri	Non-regular or multiple partner(s)	0.5297886768801019	68034.06694650519
Cameroon	Central	2018	20-24	CMR_2_15	Wouri	FSW	0.01811592792259574	2326.399764415637
Cameroon	Central	2018	25-29	CMR_2_15	Wouri	Not sexually active	0.11975986072582402	16369.21962484647
Cameroon	Central	2018	25-29	CMR_2_15	Wouri	One cohabiting partner	0.4150746455119104	56733.93399016084
Cameroon	Central	2018	25-29	CMR_2_15	Wouri	Non-regular or multiple partner(s)	0.438866400497654	59985.87884265009
Cameroon	Central	2018	25-29	CMR_2_15	Wouri	FSW	0.02629909326461154	3594.657099412594
Cameroon	Central	2018	15-19	CMR_2_33	Boyo	Not sexually active	0.6546809451042338	6270.255118715432
Cameroon	Central	2018	15-19	CMR_2_33	Boyo	One cohabiting partner	0.04323590918603236	414.0951144421536
Cameroon	Central	2018	15-19	CMR_2_33	Boyo	Non-regular or multiple partner(s)	0.29572077795583707	2832.2875983397944
Cameroon	Central	2018	15-19	CMR_2_33	Boyo	FSW	0.00636236775389673	60.936047206428746
Cameroon	Central	2018	20-24	CMR_2_33	Boyo	Not sexually active	0.26353754773606664	2471.3766547529362
Cameroon	Central	2018	20-24	CMR_2_33	Boyo	One cohabiting partner	0.17144018194535374	1607.714980222373
Cameroon	Central	2018	20-24	CMR_2_33	Boyo	Non-regular or multiple partner(s)	0.5539433099651865	5194.715425050514
Cameroon	Central	2018	20-24	CMR_2_33	Boyo	FSW	0.01107896035339319	103.895191450027
Cameroon	Central	2018	25-29	CMR_2_33	Boyo	Not sexually active	0.1859779347979779	1534.3155638930261
Cameroon	Central	2018	25-29	CMR_2_33	Boyo	One cohabiting partner	0.29075215322371334	2398.70151483908
Cameroon	Central	2018	25-29	CMR_2_33	Boyo	Non-regular or multiple partner(s)	0.5057228571444765	4172.207050132575
Cameroon	Central	2018	25-29	CMR_2_33	Boyo	FSW	0.0175470548338323	144.76297610938943
Cameroon	Central	2018	15-19	CMR_2_49	Kupe-Manenguba	Not sexually active	0.5481256934405297	4066.3578428541327
Cameroon	Central	2018	15-19	CMR_2_49	Kupe-Manenguba	One cohabiting partner	0.08826756208640578	654.8269815755552
Cameroon	Central	2018	15-19	CMR_2_49	Kupe-Manenguba	Non-regular or multiple partner(s)	0.35362384700817256	2623.4148862389493
Cameroon	Central	2018	15-19	CMR_2_49	Kupe-Manenguba	FSW	0.00998289746489187	74.05971638725242
Cameroon	Central	2018	20-24	CMR_2_49	Kupe-Manenguba	Not sexually active	0.17641074649936123	1289.1399731586114
Cameroon	Central	2018	20-24	CMR_2_49	Kupe-Manenguba	One cohabiting partner	0.27983448463574023	2044.9197521732513
Cameroon	Central	2018	20-24	CMR_2_49	Kupe-Manenguba	Non-regular or multiple partner(s)	0.5298523866381286	3871.9517095358847
Cameroon	Central	2018	20-24	CMR_2_49	Kupe-Manenguba	FSW	0.01390238222676992	101.59311156661211
Cameroon	Central	2018	25-29	CMR_2_49	Kupe-Manenguba	Not sexually active	0.11290330759599727	717.535744494815
Cameroon	Central	2018	25-29	CMR_2_49	Kupe-Manenguba	One cohabiting partner	0.43040197977778455	2735.338862675125
Cameroon	Central	2018	25-29	CMR_2_49	Kupe-Manenguba	Non-regular or multiple partner(s)	0.4367521786198892	2775.6963575163227
Cameroon	Central	2018	25-29	CMR_2_49	Kupe-Manenguba	FSW	0.01994253400632897	126.741025484817
Cameroon	Central	2018	15-19	CMR_2_50	Lebialem	Not sexually active	0.5579114615359005	5099.197489582956
Cameroon	Central	2018	15-19	CMR_2_50	Lebialem	One cohabiting partner	0.13527168022975036	1236.355694038427
Cameroon	Central	2018	15-19	CMR_2_50	Lebialem	Non-regular or multiple partner(s)	0.29994267522835827	2741.415156327313
Cameroon	Central	2018	15-19	CMR_2_50	Lebialem	FSW	0.00687418300599084	62.828637057542736
Cameroon	Central	2018	20-24	CMR_2_50	Lebialem	Not sexually active	0.16824724415032916	1514.9195165033302
Cameroon	Central	2018	20-24	CMR_2_50	Lebialem	One cohabiting partner	0.4018322448267708	3618.1484762062805
Cameroon	Central	2018	20-24	CMR_2_50	Lebialem	Non-regular or multiple partner(s)	0.4209576057425619	3790.355650581239
Cameroon	Central	2018	20-24	CMR_2_50	Lebialem	FSW	0.00896290528033815	80.70313545001059
Cameroon	Central	2018	25-29	CMR_2_50	Lebialem	Not sexually active	0.09907800719022113	775.7246126249485
Cameroon	Central	2018	25-29	CMR_2_50	Lebialem	One cohabiting partner	0.5686767692376268	4452.416626413585
Cameroon	Central	2018	25-29	CMR_2_50	Lebialem	Non-regular or multiple partner(s)	0.3203981551171922	2508.535867973763
Cameroon	Central	2018	25-29	CMR_2_50	Lebialem	FSW	0.01184706845495993	92.75582794394441
Cameroon	Central	2018	15-19	CMR_2_51	Manyu	Not sexually active	0.4814941493859372	4744.511681211002
Cameroon	Central	2018	15-19	CMR_2_51	Manyu	One cohabiting partner	0.11157604299050448	1099.4398166351025
Cameroon	Central	2018	15-19	CMR_2_51	Manyu	Non-regular or multiple partner(s)	0.3972164957605008	3914.0627285064143
Cameroon	Central	2018	15-19	CMR_2_51	Manyu	FSW	0.00971331186305739	95.712318947789
Cameroon	Central	2018	20-24	CMR_2_51	Manyu	Not sexually active	0.13870447759012072	1346.0503555227256
Cameroon	Central	2018	20-24	CMR_2_51	Manyu	One cohabiting partner	0.3166107416256048	3072.53239932763
Cameroon	Central	2018	20-24	CMR_2_51	Manyu	Non-regular or multiple partner(s)	0.532579757036549	5168.392425092941
Cameroon	Central	2018	20-24	CMR_2_51	Manyu	FSW	0.01210502374772548	117.47257047740369
Cameroon	Central	2018	25-29	CMR_2_51	Manyu	Not sexually active	0.08591761650481322	725.182534923196
Cameroon	Central	2018	25-29	CMR_2_51	Manyu	One cohabiting partner	0.47131231205999147	3978.0835538079623
Cameroon	Central	2018	25-29	CMR_2_51	Manyu	Non-regular or multiple partner(s)	0.425962564990332	3595.311709383495
Cameroon	Central	2018	25-29	CMR_2_51	Manyu	FSW	0.01680750644486331	141.86275906223622
Cameroon	Central	2018	15-19	CMR_2_36	Menchum	Not sexually active	0.5788567260487298	6878.00871669985
Cameroon	Central	2018	15-19	CMR_2_36	Menchum	One cohabiting partner	0.07569279724095786	899.386144769225
Cameroon	Central	2018	15-19	CMR_2_36	Menchum	Non-regular or multiple partner(s)	0.3379845215005922	4015.9514097016895
Cameroon	Central	2018	15-19	CMR_2_36	Menchum	FSW	0.00746595520972011	88.7109066892361
Cameroon	Central	2018	20-24	CMR_2_36	Menchum	Not sexually active	0.19758898074670808	2299.1817697858537
Cameroon	Central	2018	20-24	CMR_2_36	Menchum	One cohabiting partner	0.2545079865447078	2961.5018039827837
Cameroon	Central	2018	20-24	CMR_2_36	Menchum	Non-regular or multiple partner(s)	0.5368803212501522	6247.238294920391
Cameroon	Central	2018	20-24	CMR_2_36	Menchum	FSW	0.01102271145843188	128.26230057496994
Cameroon	Central	2018	25-29	CMR_2_36	Menchum	Not sexually active	0.12929089604736366	1323.4395672122705
Cameroon	Central	2018	25-29	CMR_2_36	Menchum	One cohabiting partner	0.4002193110094675	4096.700447944363
Cameroon	Central	2018	25-29	CMR_2_36	Menchum	Non-regular or multiple partner(s)	0.4543088999253918	4650.3689917787
Cameroon	Central	2018	25-29	CMR_2_36	Menchum	FSW	0.01618089301777705	165.6298680512669
Cameroon	Central	2018	15-19	CMR_2_38	Momo	Not sexually active	0.5512840228154714	5826.370045943524
Cameroon	Central	2018	15-19	CMR_2_38	Momo	One cohabiting partner	0.09392675774707136	992.6862111026741
Cameroon	Central	2018	15-19	CMR_2_38	Momo	Non-regular or multiple partner(s)	0.3470517920188075	3667.8954617305017
Cameroon	Central	2018	15-19	CMR_2_38	Momo	FSW	0.00773742741864972	81.77475399059884
Cameroon	Central	2018	20-24	CMR_2_38	Momo	Not sexually active	0.1764090579157102	1825.3566639111275
Cameroon	Central	2018	20-24	CMR_2_38	Momo	One cohabiting partner	0.296067017736514	3063.492941773211
Cameroon	Central	2018	20-24	CMR_2_38	Momo	Non-regular or multiple partner(s)	0.5168149308229653	5347.636845480005
Cameroon	Central	2018	20-24	CMR_2_38	Momo	FSW	0.01070899352481044	110.80912128465607
Cameroon	Central	2018	25-29	CMR_2_38	Momo	Not sexually active	0.11163700284991884	1016.536839291849
Cameroon	Central	2018	25-29	CMR_2_38	Momo	One cohabiting partner	0.4502655468546232	4099.998245715599
Cameroon	Central	2018	25-29	CMR_2_38	Momo	Non-regular or multiple partner(s)	0.4229030279999962	3850.842430694842
Cameroon	Central	2018	25-29	CMR_2_38	Momo	FSW	0.01519442229546178	138.35636590727003
Cameroon	Central	2018	15-19	CMR_2_53	Ndian	Not sexually active	0.5519746807802071	3375.894983991424
Cameroon	Central	2018	15-19	CMR_2_53	Ndian	One cohabiting partner	0.10709052171043448	654.9690912711231
Cameroon	Central	2018	15-19	CMR_2_53	Ndian	Non-regular or multiple partner(s)	0.3311925173784935	2025.584138339776
Cameroon	Central	2018	15-19	CMR_2_53	Ndian	FSW	0.00974228013086499	59.58410008940718
Cameroon	Central	2018	20-24	CMR_2_53	Ndian	Not sexually active	0.17297765819659816	1042.023906133806
Cameroon	Central	2018	20-24	CMR_2_53	Ndian	One cohabiting partner	0.33058040988848997	1991.4287983469387
Cameroon	Central	2018	20-24	CMR_2_53	Ndian	Non-regular or multiple partner(s)	0.4832226703994744	2910.9515054815997
Cameroon	Central	2018	20-24	CMR_2_53	Ndian	FSW	0.01321926151543752	79.63332758768611
Cameroon	Central	2018	25-29	CMR_2_53	Ndian	Not sexually active	0.10684728760618026	559.8229900252625
Cameroon	Central	2018	25-29	CMR_2_53	Ndian	One cohabiting partner	0.49072931529618735	2571.160754166594
Cameroon	Central	2018	25-29	CMR_2_53	Ndian	Non-regular or multiple partner(s)	0.38414861505006925	2012.734540197669
Cameroon	Central	2018	25-29	CMR_2_53	Ndian	FSW	0.01827478204756318	95.75014356597525
Eswatini	Southern	2018	15-19	SWZ_1_1	Hhohho	Not sexually active	0.6682247180759411	11933.876447694178
Eswatini	Southern	2018	15-19	SWZ_1_1	Hhohho	One cohabiting partner	0.03988988296265153	712.3964766822113
Eswatini	Southern	2018	15-19	SWZ_1_1	Hhohho	Non-regular or multiple partner(s)	0.2784778008631656	4973.3563860008535
Eswatini	Southern	2018	15-19	SWZ_1_1	Hhohho	FSW	0.01340759809824184	239.44732189115706
Eswatini	Southern	2018	20-24	SWZ_1_1	Hhohho	Not sexually active	0.18779771264464504	2796.048252956518
Eswatini	Southern	2018	20-24	SWZ_1_1	Hhohho	One cohabiting partner	0.21259918165756136	3165.3078308702175
Eswatini	Southern	2018	20-24	SWZ_1_1	Hhohho	Non-regular or multiple partner(s)	0.5703100247697793	8491.127639123562
Eswatini	Southern	2018	20-24	SWZ_1_1	Hhohho	FSW	0.02929308092801419	436.13346828920197
Eswatini	Southern	2018	25-29	SWZ_1_1	Hhohho	Not sexually active	0.09654829677417796	1266.7394036662454
Eswatini	Southern	2018	25-29	SWZ_1_1	Hhohho	One cohabiting partner	0.35258943729539555	4626.06745495733
Eswatini	Southern	2018	25-29	SWZ_1_1	Hhohho	Non-regular or multiple partner(s)	0.5108885032477248	6702.993419528128
Eswatini	Southern	2018	25-29	SWZ_1_1	Hhohho	FSW	0.03997376268270175	524.4664276306987
Eswatini	Southern	2018	15-19	SWZ_1_2	Lubombo	Not sexually active	0.5964961035739558	7839.991456703366
Eswatini	Southern	2018	15-19	SWZ_1_2	Lubombo	One cohabiting partner	0.04937665201651494	648.9774663248853
Eswatini	Southern	2018	15-19	SWZ_1_2	Lubombo	Non-regular or multiple partner(s)	0.3392720045447506	4459.190263259929
Eswatini	Southern	2018	15-19	SWZ_1_2	Lubombo	FSW	0.0148552398647787	195.24847342561813
Eswatini	Southern	2018	20-24	SWZ_1_2	Lubombo	Not sexually active	0.1447332877549809	1435.1094876347115
Eswatini	Southern	2018	20-24	SWZ_1_2	Lubombo	One cohabiting partner	0.227202716864902	2252.8388572309123
Eswatini	Southern	2018	20-24	SWZ_1_2	Lubombo	Non-regular or multiple partner(s)	0.6000427914028741	5949.751548426672
Eswatini	Southern	2018	20-24	SWZ_1_2	Lubombo	FSW	0.02802120397724293	277.8455205879542
Eswatini	Southern	2018	25-29	SWZ_1_2	Lubombo	Not sexually active	0.0723658544617273	607.578112009797
Eswatini	Southern	2018	25-29	SWZ_1_2	Lubombo	One cohabiting partner	0.3664647259322143	3076.8094698286227
Eswatini	Southern	2018	25-29	SWZ_1_2	Lubombo	Non-regular or multiple partner(s)	0.5239810003667634	4399.303916189037
Eswatini	Southern	2018	25-29	SWZ_1_2	Lubombo	FSW	0.03718841923929496	312.2310890696325
Eswatini	Southern	2018	15-19	SWZ_1_3	Manzini	Not sexually active	0.6706324223176128	14403.178059708858
Eswatini	Southern	2018	15-19	SWZ_1_3	Manzini	One cohabiting partner	0.03780769806386208	811.9962428294514
Eswatini	Southern	2018	15-19	SWZ_1_3	Manzini	Non-regular or multiple partner(s)	0.2793292703811564	5999.157041475318
Eswatini	Southern	2018	15-19	SWZ_1_3	Manzini	FSW	0.01223060923736872	262.6768953635709
Eswatini	Southern	2018	20-24	SWZ_1_3	Manzini	Not sexually active	0.19058786980245984	3627.1272500495297
Eswatini	Southern	2018	20-24	SWZ_1_3	Manzini	One cohabiting partner	0.20376144440513289	3877.836969778498
Eswatini	Southern	2018	20-24	SWZ_1_3	Manzini	Non-regular or multiple partner(s)	0.5786294562196554	11012.04746404362
Eswatini	Southern	2018	20-24	SWZ_1_3	Manzini	FSW	0.02702122957275173	514.2480380034502
Eswatini	Southern	2018	25-29	SWZ_1_3	Manzini	Not sexually active	0.09873974694105606	1742.0783997570186
Eswatini	Southern	2018	25-29	SWZ_1_3	Manzini	One cohabiting partner	0.34054315499668997	6008.247872652437
Eswatini	Southern	2018	25-29	SWZ_1_3	Manzini	Non-regular or multiple partner(s)	0.5235586539474306	9237.214498758605
Eswatini	Southern	2018	25-29	SWZ_1_3	Manzini	FSW	0.03715844411482342	655.5913385078385
Eswatini	Southern	2018	15-19	SWZ_1_4	Shiselweni	Not sexually active	0.6670609398169715	8592.0741540698291
Eswatini	Southern	2018	15-19	SWZ_1_4	Shiselweni	One cohabiting partner	0.0244757946098187	315.2603153844483
Eswatini	Southern	2018	15-19	SWZ_1_4	Shiselweni	Non-regular or multiple partner(s)	0.29429417212902537	3790.654195307814
Eswatini	Southern	2018	15-19	SWZ_1_4	Shiselweni	FSW	0.01416909344418446	182.50491716960846
Eswatini	Southern	2018	20-24	SWZ_1_4	Shiselweni	Not sexually active	0.19701065886452848	1792.774075122048
Eswatini	Southern	2018	20-24	SWZ_1_4	Shiselweni	One cohabiting partner	0.13708567571685418	1247.46370024964
Eswatini	Southern	2018	20-24	SWZ_1_4	Shiselweni	Non-regular or multiple partner(s)	0.6333715291171049	5763.607227476761
Eswatini	Southern	2018	20-24	SWZ_1_4	Shiselweni	FSW	0.03253213630151239	296.03865550134054
Eswatini	Southern	2018	25-29	SWZ_1_4	Shiselweni	Not sexually active	0.107702681072577	788.6425443922375
Eswatini	Southern	2018	25-29	SWZ_1_4	Shiselweni	One cohabiting partner	0.2417587819952094	1770.2554761231092
Eswatini	Southern	2018	25-29	SWZ_1_4	Shiselweni	Non-regular or multiple partner(s)	0.6033316856018537	4417.838357476634
Eswatini	Southern	2018	25-29	SWZ_1_4	Shiselweni	FSW	0.04720685133036	345.66763775205993
Kenya	Eastern	2018	15-19	KEN_2_30	Baringo	Not sexually active	0.7292285362517404	29638.1933514864
Kenya	Eastern	2018	15-19	KEN_2_30	Baringo	One cohabiting partner	0.09844367598042812	4001.067646003057
Kenya	Eastern	2018	15-19	KEN_2_30	Baringo	Non-regular or multiple partner(s)	0.16569413856554513	6734.342763457489
Kenya	Eastern	2018	15-19	KEN_2_30	Baringo	FSW	0.00663364920228629	269.6128413924577
Kenya	Eastern	2018	20-24	KEN_2_30	Baringo	Not sexually active	0.26228079028354	8863.333892148334
Kenya	Eastern	2018	20-24	KEN_2_30	Baringo	One cohabiting partner	0.43455415000094433	14685.019522448785
Kenya	Eastern	2018	20-24	KEN_2_30	Baringo	Non-regular or multiple partner(s)	0.2946694163559045	9957.852506633853
Kenya	Eastern	2018	20-24	KEN_2_30	Baringo	FSW	0.00849564335961115	287.09583970462836
Kenya	Eastern	2018	25-29	KEN_2_30	Baringo	Not sexually active	0.12190681118387832	3273.6078297560484
Kenya	Eastern	2018	25-29	KEN_2_30	Baringo	One cohabiting partner	0.571660073207425	15350.995349948305
Kenya	Eastern	2018	25-29	KEN_2_30	Baringo	Non-regular or multiple partner(s)	0.28738199057801855	7717.172858110936
Kenya	Eastern	2018	25-29	KEN_2_30	Baringo	FSW	0.01905112503067813	511.5867723914101
Kenya	Eastern	2018	15-19	KEN_2_36	Bomet	Not sexually active	0.7349981759937291	41225.185482438465
Kenya	Eastern	2018	15-19	KEN_2_36	Bomet	One cohabiting partner	0.11678651647378568	6550.418709502685
Kenya	Eastern	2018	15-19	KEN_2_36	Bomet	Non-regular or multiple partner(s)	0.14208113758606364	7969.16433516606
Kenya	Eastern	2018	15-19	KEN_2_36	Bomet	FSW	0.0061341699464216	344.05839644449355
Kenya	Eastern	2018	20-24	KEN_2_36	Bomet	Not sexually active	0.2540356577367829	11665.308160552058
Kenya	Eastern	2018	20-24	KEN_2_36	Bomet	One cohabiting partner	0.4953981436670637	22748.66473284462
Kenya	Eastern	2018	20-24	KEN_2_36	Bomet	Non-regular or multiple partner(s)	0.2430169249840997	11159.328353449546
Kenya	Eastern	2018	20-24	KEN_2_36	Bomet	FSW	0.00754927361205377	346.66236959607704
Kenya	Eastern	2018	25-29	KEN_2_36	Bomet	Not sexually active	0.11541504214860622	4421.086129657634
Kenya	Eastern	2018	25-29	KEN_2_36	Bomet	One cohabiting partner	0.6370222179631321	24401.759421395804
Kenya	Eastern	2018	25-29	KEN_2_36	Bomet	Non-regular or multiple partner(s)	0.23101511122046783	8849.25989666989
Kenya	Eastern	2018	25-29	KEN_2_36	Bomet	FSW	0.01654762866779388	633.8731089116709
Kenya	Eastern	2018	15-19	KEN_2_39	Bungoma	Not sexually active	0.7841762643073169	78097.98884479306
Kenya	Eastern	2018	15-19	KEN_2_39	Bungoma	One cohabiting partner	0.10518870105744348	10475.994206530897
Kenya	Eastern	2018	15-19	KEN_2_39	Bungoma	Non-regular or multiple partner(s)	0.10535505961893968	10492.562253373582
Kenya	Eastern	2018	15-19	KEN_2_39	Bungoma	FSW	0.00527997501629993	525.8453343879545
Kenya	Eastern	2018	20-24	KEN_2_39	Bungoma	Not sexually active	0.2997260837733346	26499.739688120815
Kenya	Eastern	2018	20-24	KEN_2_39	Bungoma	One cohabiting partner	0.49343867936874874	43626.48852814081
Kenya	Eastern	2018	20-24	KEN_2_39	Bungoma	Non-regular or multiple partner(s)	0.199649295698807	17651.631444048955
Kenya	Eastern	2018	20-24	KEN_2_39	Bungoma	FSW	0.00718594115910962	635.3319929091186
Kenya	Eastern	2018	25-29	KEN_2_39	Bungoma	Not sexually active	0.1396604467108585	10640.823462705412
Kenya	Eastern	2018	25-29	KEN_2_39	Bungoma	One cohabiting partner	0.6507505568857882	49581.123053507545
Kenya	Eastern	2018	25-29	KEN_2_39	Bungoma	Non-regular or multiple partner(s)	0.19343442608168715	14737.899154843108
Kenya	Eastern	2018	25-29	KEN_2_39	Bungoma	FSW	0.01615457032166611	1230.8275890352306
Kenya	Eastern	2018	15-19	KEN_2_40	Busia	Not sexually active	0.7501992671643842	39809.281723464424
Kenya	Eastern	2018	15-19	KEN_2_40	Busia	One cohabiting partner	0.1086329884682184	5764.603394961139
Kenya	Eastern	2018	15-19	KEN_2_40	Busia	Non-regular or multiple partner(s)	0.1343987600173542	7131.862606369055
Kenya	Eastern	2018	15-19	KEN_2_40	Busia	FSW	0.00676898435004316	359.19577206617527
Kenya	Eastern	2018	20-24	KEN_2_40	Busia	Not sexually active	0.27044458303275554	12858.552016959942
Kenya	Eastern	2018	20-24	KEN_2_40	Busia	One cohabiting partner	0.4806363684225984	22852.325882438417
Kenya	Eastern	2018	20-24	KEN_2_40	Busia	Non-regular or multiple partner(s)	0.24023012243128863	11421.97595782219
Kenya	Eastern	2018	20-24	KEN_2_40	Busia	FSW	0.00868892611335745	413.1234841061552
Kenya	Eastern	2018	25-29	KEN_2_40	Busia	Not sexually active	0.12450785513152555	5108.263520435562
Kenya	Eastern	2018	25-29	KEN_2_40	Busia	One cohabiting partner	0.6262785903837149	25694.732862496287
Kenya	Eastern	2018	25-29	KEN_2_40	Busia	Non-regular or multiple partner(s)	0.2299139932473628	9432.828662115442
Kenya	Eastern	2018	25-29	KEN_2_40	Busia	FSW	0.01929956123739677	791.8154603600083
Kenya	Eastern	2018	15-19	KEN_2_28	Elgeyo-Marakwet	Not sexually active	0.7410675618332355	21241.985433518556
Kenya	Eastern	2018	15-19	KEN_2_28	Elgeyo-Marakwet	One cohabiting partner	0.0872063814318142	2499.6866405836813
Kenya	Eastern	2018	15-19	KEN_2_28	Elgeyo-Marakwet	Non-regular or multiple partner(s)	0.16430857456921422	4709.746489196438
Kenya	Eastern	2018	15-19	KEN_2_28	Elgeyo-Marakwet	FSW	0.00741748216573605	212.61495743812554
Kenya	Eastern	2018	20-24	KEN_2_28	Elgeyo-Marakwet	Not sexually active	0.2795094394890293	6515.296981587269
Kenya	Eastern	2018	20-24	KEN_2_28	Elgeyo-Marakwet	One cohabiting partner	0.4036827510615508	9409.746641538375
Kenya	Eastern	2018	20-24	KEN_2_28	Elgeyo-Marakwet	Non-regular or multiple partner(s)	0.30684604819347083	7152.506674771427
Kenya	Eastern	2018	20-24	KEN_2_28	Elgeyo-Marakwet	FSW	0.00996176125594903	232.206229459829
Kenya	Eastern	2018	25-29	KEN_2_28	Elgeyo-Marakwet	Not sexually active	0.132405683697957	2448.3543907809994
Kenya	Eastern	2018	25-29	KEN_2_28	Elgeyo-Marakwet	One cohabiting partner	0.5412311859984451	10008.073019658048
Kenya	Eastern	2018	25-29	KEN_2_28	Elgeyo-Marakwet	Non-regular or multiple partner(s)	0.30359595534709044	5613.886575995002
Kenya	Eastern	2018	25-29	KEN_2_28	Elgeyo-Marakwet	FSW	0.02276717495650743	420.9948637673495
Kenya	Eastern	2018	15-19	KEN_2_14	Embu	Not sexually active	0.8048637071518469	26764.584061525824
Kenya	Eastern	2018	15-19	KEN_2_14	Embu	One cohabiting partner	0.068067982076911	2263.502766999795
Kenya	Eastern	2018	15-19	KEN_2_14	Embu	Non-regular or multiple partner(s)	0.12198907240029191	4056.571011754162
Kenya	Eastern	2018	15-19	KEN_2_14	Embu	FSW	0.00507923837095023	168.90276097662033
Kenya	Eastern	2018	20-24	KEN_2_14	Embu	Not sexually active	0.3558523147490694	11242.79516821705
Kenya	Eastern	2018	20-24	KEN_2_14	Embu	One cohabiting partner	0.3693546555136712	11669.388013664551
Kenya	Eastern	2018	20-24	KEN_2_14	Embu	Non-regular or multiple partner(s)	0.2667967682392142	8429.174948520145
Kenya	Eastern	2018	20-24	KEN_2_14	Embu	FSW	0.00799626149804518	252.6338214138524
Kenya	Eastern	2018	25-29	KEN_2_14	Embu	Not sexually active	0.17803090259167323	4768.518632195065
Kenya	Eastern	2018	25-29	KEN_2_14	Embu	One cohabiting partner	0.5229999496611886	14008.438806359813
Kenya	Eastern	2018	25-29	KEN_2_14	Embu	Non-regular or multiple partner(s)	0.27966834138933205	7490.8551118725545
Kenya	Eastern	2018	25-29	KEN_2_14	Embu	FSW	0.01930080635780617	516.9678600387682
Kenya	Eastern	2018	15-19	KEN_2_07	Garissa	Not sexually active	0.8120556982165331	49893.23312898369
Kenya	Eastern	2018	15-19	KEN_2_07	Garissa	One cohabiting partner	0.11473699005484964	7049.515699350517
Kenya	Eastern	2018	15-19	KEN_2_07	Garissa	Non-regular or multiple partner(s)	0.07000083786147406	4300.897254113506
Kenya	Eastern	2018	15-19	KEN_2_07	Garissa	FSW	0.00320647386714319	197.00785121848912
Kenya	Eastern	2018	20-24	KEN_2_07	Garissa	Not sexually active	0.3149569281373936	17236.081461908783
Kenya	Eastern	2018	20-24	KEN_2_07	Garissa	One cohabiting partner	0.5461627185986048	29888.865010508915
Kenya	Eastern	2018	20-24	KEN_2_07	Garissa	Non-regular or multiple partner(s)	0.13445208425719687	7357.917448221802
Kenya	Eastern	2018	20-24	KEN_2_07	Garissa	FSW	0.00442826900680473	242.3379151806959
Kenya	Eastern	2018	25-29	KEN_2_07	Garissa	Not sexually active	0.1456258731002815	6309.989208635031
Kenya	Eastern	2018	25-29	KEN_2_07	Garissa	One cohabiting partner	0.7147298147282044	30969.341656197543
Kenya	Eastern	2018	25-29	KEN_2_07	Garissa	Non-regular or multiple partner(s)	0.12976596606568896	5622.777244801386
Kenya	Eastern	2018	25-29	KEN_2_07	Garissa	FSW	0.0098783461058251	428.03010206843373
Kenya	Eastern	2018	15-19	KEN_2_43	Homa Bay	Not sexually active	0.5592854121005039	37066.28211837651
Kenya	Eastern	2018	15-19	KEN_2_43	Homa Bay	One cohabiting partner	0.18939118707122912	12551.779500830067
Kenya	Eastern	2018	15-19	KEN_2_43	Homa Bay	Non-regular or multiple partner(s)	0.2409131878856738	15966.367073066356
Kenya	Eastern	2018	15-19	KEN_2_43	Homa Bay	FSW	0.01041021294259318	689.9301885835575
Kenya	Eastern	2018	20-24	KEN_2_43	Homa Bay	Not sexually active	0.13598039154481698	7286.204748322627
Kenya	Eastern	2018	20-24	KEN_2_43	Homa Bay	One cohabiting partner	0.5651396949554712	30281.744905058753
Kenya	Eastern	2018	20-24	KEN_2_43	Homa Bay	Non-regular or multiple partner(s)	0.2898674534717207	15531.898326485896
Kenya	Eastern	2018	20-24	KEN_2_43	Homa Bay	FSW	0.00901246002799105	482.9124868961242
Kenya	Eastern	2018	25-29	KEN_2_43	Homa Bay	Not sexually active	0.05700377322831533	2499.4616737763668
Kenya	Eastern	2018	25-29	KEN_2_43	Homa Bay	One cohabiting partner	0.6705259657945133	29400.754684477215
Kenya	Eastern	2018	25-29	KEN_2_43	Homa Bay	Non-regular or multiple partner(s)	0.2542424911964914	11147.847354697575
Kenya	Eastern	2018	25-29	KEN_2_43	Homa Bay	FSW	0.01822776978068	799.2385308030453
Kenya	Eastern	2018	15-19	KEN_2_11	Isiolo	Not sexually active	0.7714487019578553	11311.717489401515
Kenya	Eastern	2018	15-19	KEN_2_11	Isiolo	One cohabiting partner	0.09311864103449752	1365.394429604953
Kenya	Eastern	2018	15-19	KEN_2_11	Isiolo	Non-regular or multiple partner(s)	0.13015856671109308	1908.5091876163906
Kenya	Eastern	2018	15-19	KEN_2_11	Isiolo	FSW	0.00527409029655409	77.3337479171401
Kenya	Eastern	2018	20-24	KEN_2_11	Isiolo	Not sexually active	0.29938975583486305	4270.203886199069
Kenya	Eastern	2018	20-24	KEN_2_11	Isiolo	One cohabiting partner	0.4435266945492524	6326.03279766829
Kenya	Eastern	2018	20-24	KEN_2_11	Isiolo	Non-regular or multiple partner(s)	0.24979538141174415	3562.838031931075
Kenya	Eastern	2018	20-24	KEN_2_11	Isiolo	FSW	0.00728816820414038	103.95133294326526
Kenya	Eastern	2018	25-29	KEN_2_11	Isiolo	Not sexually active	0.1416373132431297	1671.0253770554616
Kenya	Eastern	2018	25-29	KEN_2_11	Isiolo	One cohabiting partner	0.5938721767591836	7006.455116726799
Kenya	Eastern	2018	25-29	KEN_2_11	Isiolo	Non-regular or multiple partner(s)	0.2478555409216827	2924.179294568977
Kenya	Eastern	2018	25-29	KEN_2_11	Isiolo	FSW	0.01663496907600407	196.2579975293622
Kenya	Eastern	2018	15-19	KEN_2_34	Kajiado	Not sexually active	0.7918242959859235	42830.061808269675
Kenya	Eastern	2018	15-19	KEN_2_34	Kajiado	One cohabiting partner	0.08230115743609476	4451.699294590395
Kenya	Eastern	2018	15-19	KEN_2_34	Kajiado	Non-regular or multiple partner(s)	0.12095602826599576	6542.555201927661
Kenya	Eastern	2018	15-19	KEN_2_34	Kajiado	FSW	0.00491851831198596	266.04442977487247
Kenya	Eastern	2018	20-24	KEN_2_34	Kajiado	Not sexually active	0.3275252447841955	22761.10840642765
Kenya	Eastern	2018	20-24	KEN_2_34	Kajiado	One cohabiting partner	0.4178064599643888	29035.130206287275
Kenya	Eastern	2018	20-24	KEN_2_34	Kajiado	Non-regular or multiple partner(s)	0.2474240825737978	17194.541353701694
Kenya	Eastern	2018	20-24	KEN_2_34	Kajiado	FSW	0.00724421267761796	503.4308429663874
Kenya	Eastern	2018	25-29	KEN_2_34	Kajiado	Not sexually active	0.15869512704413757	10340.8125381337
Kenya	Eastern	2018	25-29	KEN_2_34	Kajiado	One cohabiting partner	0.5729628094517555	37335.11617036068
Kenya	Eastern	2018	25-29	KEN_2_34	Kajiado	Non-regular or multiple partner(s)	0.25140754432502027	16382.092726858007
Kenya	Eastern	2018	25-29	KEN_2_34	Kajiado	FSW	0.01693451917908667	1103.4786733285148
Kenya	Eastern	2018	15-19	KEN_2_37	Kakamega	Not sexually active	0.7051580354076493	74612.2644353139
Kenya	Eastern	2018	15-19	KEN_2_37	Kakamega	One cohabiting partner	0.11081520814684108	11725.27745348127
Kenya	Eastern	2018	15-19	KEN_2_37	Kakamega	Non-regular or multiple partner(s)	0.17625908729297315	18649.84722556241
Kenya	Eastern	2018	15-19	KEN_2_37	Kakamega	FSW	0.00776766915253642	821.891484963416
Kenya	Eastern	2018	20-24	KEN_2_37	Kakamega	Not sexually active	0.23780132799291276	21437.80105328227
Kenya	Eastern	2018	20-24	KEN_2_37	Kakamega	One cohabiting partner	0.4586489821958189	41347.22760630422
Kenya	Eastern	2018	20-24	KEN_2_37	Kakamega	Non-regular or multiple partner(s)	0.2942223139295312	26524.155624755942
Kenya	Eastern	2018	20-24	KEN_2_37	Kakamega	FSW	0.00932737588173717	840.8633803248741
Kenya	Eastern	2018	25-29	KEN_2_37	Kakamega	Not sexually active	0.10828650086462974	8525.236613529345
Kenya	Eastern	2018	25-29	KEN_2_37	Kakamega	One cohabiting partner	0.5911163200974574	46537.71665638544
Kenya	Eastern	2018	25-29	KEN_2_37	Kakamega	Non-regular or multiple partner(s)	0.28010527137883623	22052.275178663775
Kenya	Eastern	2018	25-29	KEN_2_37	Kakamega	FSW	0.02049190765907658	1613.297687720232
Kenya	Eastern	2018	15-19	KEN_2_35	Kericho	Not sexually active	0.7211840444755746	40219.023080185434
Kenya	Eastern	2018	15-19	KEN_2_35	Kericho	One cohabiting partner	0.11332253360087575	6319.775970242052
Kenya	Eastern	2018	15-19	KEN_2_35	Kericho	Non-regular or multiple partner(s)	0.15902243902318686	8868.370278479651
Kenya	Eastern	2018	15-19	KEN_2_35	Kericho	FSW	0.00647098290036281	360.87405512476175
Kenya	Eastern	2018	20-24	KEN_2_35	Kericho	Not sexually active	0.2468564457839473	11971.574413908605
Kenya	Eastern	2018	20-24	KEN_2_35	Kericho	One cohabiting partner	0.4760667924168612	23087.38187212387
Kenya	Eastern	2018	20-24	KEN_2_35	Kericho	Non-regular or multiple partner(s)	0.26918980327580716	13054.65510996718
Kenya	Eastern	2018	20-24	KEN_2_35	Kericho	FSW	0.00788695852338436	382.4867143422452
Kenya	Eastern	2018	25-29	KEN_2_35	Kericho	Not sexually active	0.11236984126109156	4741.20125047365
Kenya	Eastern	2018	25-29	KEN_2_35	Kericho	One cohabiting partner	0.6133461668564703	25878.80858989894
Kenya	Eastern	2018	25-29	KEN_2_35	Kericho	Non-regular or multiple partner(s)	0.2569628021312204	10841.987005739415
Kenya	Eastern	2018	25-29	KEN_2_35	Kericho	FSW	0.01732118975121771	730.8299592356925
Kenya	Eastern	2018	15-19	KEN_2_22	Kiambu	Not sexually active	0.8084249273212708	96793.81791517885
Kenya	Eastern	2018	15-19	KEN_2_22	Kiambu	One cohabiting partner	0.06756071176230881	8089.136061414391
Kenya	Eastern	2018	15-19	KEN_2_22	Kiambu	Non-regular or multiple partner(s)	0.11905521347335124	14254.642905404507
Kenya	Eastern	2018	15-19	KEN_2_22	Kiambu	FSW	0.00495914744306912	593.7654795102546
Kenya	Eastern	2018	20-24	KEN_2_22	Kiambu	Not sexually active	0.3602302921274375	50448.58011493272
Kenya	Eastern	2018	20-24	KEN_2_22	Kiambu	One cohabiting partner	0.36947750424873543	51743.60924417664
Kenya	Eastern	2018	20-24	KEN_2_22	Kiambu	Non-regular or multiple partner(s)	0.2624237661605041	36751.23020061588
Kenya	Eastern	2018	20-24	KEN_2_22	Kiambu	FSW	0.00786843746332294	1101.9381390817546
Kenya	Eastern	2018	25-29	KEN_2_22	Kiambu	Not sexually active	0.18067876279787523	23486.677429890355
Kenya	Eastern	2018	25-29	KEN_2_22	Kiambu	One cohabiting partner	0.5245022436521674	68180.75803238276
Kenya	Eastern	2018	25-29	KEN_2_22	Kiambu	Non-regular or multiple partner(s)	0.275778498222756	35848.82102111467
Kenya	Eastern	2018	25-29	KEN_2_22	Kiambu	FSW	0.01904049532720141	2475.099812121213
Kenya	Eastern	2018	15-19	KEN_2_03	Kilifi	Not sexually active	0.698733968991164	64266.72891310477
Kenya	Eastern	2018	15-19	KEN_2_03	Kilifi	One cohabiting partner	0.11930763005557989	10973.434036872915
Kenya	Eastern	2018	15-19	KEN_2_03	Kilifi	Non-regular or multiple partner(s)	0.17352066050817955	15959.72966049269
Kenya	Eastern	2018	15-19	KEN_2_03	Kilifi	FSW	0.00843774044507655	776.0692937339246
Kenya	Eastern	2018	20-24	KEN_2_03	Kilifi	Not sexually active	0.22886713598436031	15409.935119351996
Kenya	Eastern	2018	20-24	KEN_2_03	Kilifi	One cohabiting partner	0.47961532101730153	32293.150990576694
Kenya	Eastern	2018	20-24	KEN_2_03	Kilifi	Non-regular or multiple partner(s)	0.2816765554451033	18965.665058823535
Kenya	Eastern	2018	20-24	KEN_2_03	Kilifi	FSW	0.00984098755323482	662.6070582543668
Kenya	Eastern	2018	25-29	KEN_2_03	Kilifi	Not sexually active	0.1030803352297944	5629.275551181339
Kenya	Eastern	2018	25-29	KEN_2_03	Kilifi	One cohabiting partner	0.6113894021585361	33388.32189621787
Kenya	Eastern	2018	25-29	KEN_2_03	Kilifi	Non-regular or multiple partner(s)	0.26414601686451117	14425.1637459512
Kenya	Eastern	2018	25-29	KEN_2_03	Kilifi	FSW	0.0213842457471583	1167.8057846491915
Kenya	Eastern	2018	15-19	KEN_2_20	Kirinyaga	Not sexually active	0.8241044858728961	25582.966782646334
Kenya	Eastern	2018	15-19	KEN_2_20	Kirinyaga	One cohabiting partner	0.06760711481924181	2098.7515567995333
Kenya	Eastern	2018	15-19	KEN_2_20	Kirinyaga	Non-regular or multiple partner(s)	0.10388758310918296	3225.0189549648326
Kenya	Eastern	2018	15-19	KEN_2_20	Kirinyaga	FSW	0.00440081619867915	136.6160924462011
Kenya	Eastern	2018	20-24	KEN_2_20	Kirinyaga	Not sexually active	0.3774204373098192	8626.83580812973
Kenya	Eastern	2018	20-24	KEN_2_20	Kirinyaga	One cohabiting partner	0.3800045432325415	8685.901654338373
Kenya	Eastern	2018	20-24	KEN_2_20	Kirinyaga	Non-regular or multiple partner(s)	0.2353984431234698	5380.58758235323
Kenya	Eastern	2018	20-24	KEN_2_20	Kirinyaga	FSW	0.00717657633416946	164.03760787486843
Kenya	Eastern	2018	25-29	KEN_2_20	Kirinyaga	Not sexually active	0.19057114811223433	4065.714323312841
Kenya	Eastern	2018	25-29	KEN_2_20	Kirinyaga	One cohabiting partner	0.5430664795076183	11585.978182515113
Kenya	Eastern	2018	25-29	KEN_2_20	Kirinyaga	Non-regular or multiple partner(s)	0.24887953522290257	5309.6867031481
Kenya	Eastern	2018	25-29	KEN_2_20	Kirinyaga	FSW	0.01748283715724481	372.9852191502484
Kenya	Eastern	2018	15-19	KEN_2_45	Kisii	Not sexually active	0.6778472184693921	50213.42745407363
Kenya	Eastern	2018	15-19	KEN_2_45	Kisii	One cohabiting partner	0.0997553269645646	7389.654685023601
Kenya	Eastern	2018	15-19	KEN_2_45	Kisii	Non-regular or multiple partner(s)	0.2129077011595619	15771.733091609623
Kenya	Eastern	2018	15-19	KEN_2_45	Kisii	FSW	0.00948975340648139	702.9800097275432
Kenya	Eastern	2018	20-24	KEN_2_45	Kisii	Not sexually active	0.2267081022898744	13304.428502498304
Kenya	Eastern	2018	20-24	KEN_2_45	Kisii	One cohabiting partner	0.40947234047991393	24029.999028001104
Kenya	Eastern	2018	20-24	KEN_2_45	Kisii	Non-regular or multiple partner(s)	0.3525181872376734	20687.628587429674
Kenya	Eastern	2018	20-24	KEN_2_45	Kisii	FSW	0.01130136999253826	663.2240644569174
Kenya	Eastern	2018	25-29	KEN_2_45	Kisii	Not sexually active	0.10414606822381488	5628.392410305002
Kenya	Eastern	2018	25-29	KEN_2_45	Kisii	One cohabiting partner	0.5323936651962107	28772.28603623469
Kenya	Eastern	2018	25-29	KEN_2_45	Kisii	Non-regular or multiple partner(s)	0.33841245443138357	18288.910206201508
Kenya	Eastern	2018	25-29	KEN_2_45	Kisii	FSW	0.02504781214859086	1353.6652722107933
Kenya	Eastern	2018	15-19	KEN_2_42	Kisumu	Not sexually active	0.6774659339806273	47111.29590473768
Kenya	Eastern	2018	15-19	KEN_2_42	Kisumu	One cohabiting partner	0.1192204499052556	8290.645494719538
Kenya	Eastern	2018	15-19	KEN_2_42	Kisumu	Non-regular or multiple partner(s)	0.1946282401810389	13534.538276650055
Kenya	Eastern	2018	15-19	KEN_2_42	Kisumu	FSW	0.00868537593307827	603.9850789587279
Kenya	Eastern	2018	20-24	KEN_2_42	Kisumu	Not sexually active	0.21608880926228496	14156.097895689598
Kenya	Eastern	2018	20-24	KEN_2_42	Kisumu	One cohabiting partner	0.46671184366247737	30574.552058105714
Kenya	Eastern	2018	20-24	KEN_2_42	Kisumu	Non-regular or multiple partner(s)	0.30733486294983065	20133.67754456635
Kenya	Eastern	2018	20-24	KEN_2_42	Kisumu	FSW	0.00986448412540698	646.2278331139366
Kenya	Eastern	2018	25-29	KEN_2_42	Kisumu	Not sexually active	0.09703875680969172	5442.162296629424
Kenya	Eastern	2018	25-29	KEN_2_42	Kisumu	One cohabiting partner	0.5931905733479668	33267.52608054719
Kenya	Eastern	2018	25-29	KEN_2_42	Kisumu	Non-regular or multiple partner(s)	0.2883984224458723	16174.06356637884
Kenya	Eastern	2018	25-29	KEN_2_42	Kisumu	FSW	0.02137224739646913	1198.6060291704407
Kenya	Eastern	2018	15-19	KEN_2_15	Kitui	Not sexually active	0.7678116167330302	59031.47863670281
Kenya	Eastern	2018	15-19	KEN_2_15	Kitui	One cohabiting partner	0.06063314538407027	4661.6437527284215
Kenya	Eastern	2018	15-19	KEN_2_15	Kitui	Non-regular or multiple partner(s)	0.16486188705287794	12675.037406932497
Kenya	Eastern	2018	15-19	KEN_2_15	Kitui	FSW	0.00669335083002155	514.6033062270764
Kenya	Eastern	2018	20-24	KEN_2_15	Kitui	Not sexually active	0.326577108814099	17479.519981188638
Kenya	Eastern	2018	20-24	KEN_2_15	Kitui	One cohabiting partner	0.3165150831064979	16940.96606953843
Kenya	Eastern	2018	20-24	KEN_2_15	Kitui	Non-regular or multiple partner(s)	0.3467706646080308	18560.347915739938
Kenya	Eastern	2018	20-24	KEN_2_15	Kitui	FSW	0.01013714347137237	542.5744704013973
Kenya	Eastern	2018	25-29	KEN_2_15	Kitui	Not sexually active	0.1634054311403037	7011.324101243077
Kenya	Eastern	2018	25-29	KEN_2_15	Kitui	One cohabiting partner	0.4482369238255632	19232.741073256027
Kenya	Eastern	2018	25-29	KEN_2_15	Kitui	Non-regular or multiple partner(s)	0.36388622298343953	15613.460504403161
Kenya	Eastern	2018	25-29	KEN_2_15	Kitui	FSW	0.02447142205069357	1050.008374987237
Kenya	Eastern	2018	15-19	KEN_2_02	Kwale	Not sexually active	0.6960122181376992	35325.95047133832
Kenya	Eastern	2018	15-19	KEN_2_02	Kwale	One cohabiting partner	0.10205230699809052	5179.642897859483
Kenya	Eastern	2018	15-19	KEN_2_02	Kwale	Non-regular or multiple partner(s)	0.19183944408986148	9736.769734445636
Kenya	Eastern	2018	15-19	KEN_2_02	Kwale	FSW	0.01009603077434878	512.4218710499597
Kenya	Eastern	2018	20-24	KEN_2_02	Kwale	Not sexually active	0.23704306021620652	8567.136277738327
Kenya	Eastern	2018	20-24	KEN_2_02	Kwale	One cohabiting partner	0.4265662192169874	15416.823121412268
Kenya	Eastern	2018	20-24	KEN_2_02	Kwale	Non-regular or multiple partner(s)	0.32414732192608864	11715.231310597363
Kenya	Eastern	2018	20-24	KEN_2_02	Kwale	FSW	0.01224339864071738	442.49709129654013
Kenya	Eastern	2018	25-29	KEN_2_02	Kwale	Not sexually active	0.1089404816369121	3328.0101684812757
Kenya	Eastern	2018	25-29	KEN_2_02	Kwale	One cohabiting partner	0.5548568814131748	16950.258670135943
Kenya	Eastern	2018	25-29	KEN_2_02	Kwale	Non-regular or multiple partner(s)	0.3090553206639872	9441.295231473374
Kenya	Eastern	2018	25-29	KEN_2_02	Kwale	FSW	0.02714731628592594	829.3202241170092
Kenya	Eastern	2018	15-19	KEN_2_31	Laikipia	Not sexually active	0.761519501595099	21606.41513732733
Kenya	Eastern	2018	15-19	KEN_2_31	Laikipia	One cohabiting partner	0.09577722020731974	2717.4647217358734
Kenya	Eastern	2018	15-19	KEN_2_31	Laikipia	Non-regular or multiple partner(s)	0.13721123109385827	3893.062245034879
Kenya	Eastern	2018	15-19	KEN_2_31	Laikipia	FSW	0.00549204710372304	155.82457104281715
Kenya	Eastern	2018	20-24	KEN_2_31	Laikipia	Not sexually active	0.28900177568349644	6970.556704495376
Kenya	Eastern	2018	20-24	KEN_2_31	Laikipia	One cohabiting partner	0.4461028119943389	10759.743394957117
Kenya	Eastern	2018	20-24	KEN_2_31	Laikipia	Non-regular or multiple partner(s)	0.2574738612960974	6210.121532455045
Kenya	Eastern	2018	20-24	KEN_2_31	Laikipia	FSW	0.00742155102606732	179.0035446673634
Kenya	Eastern	2018	25-29	KEN_2_31	Laikipia	Not sexually active	0.13583023769722097	2830.1904935318967
Kenya	Eastern	2018	25-29	KEN_2_31	Laikipia	One cohabiting partner	0.5934216427709746	12364.671670311414
Kenya	Eastern	2018	25-29	KEN_2_31	Laikipia	Non-regular or multiple partner(s)	0.25391930616374514	5290.7218496574105
Kenya	Eastern	2018	25-29	KEN_2_31	Laikipia	FSW	0.01682881336805933	350.6490779900806
Kenya	Eastern	2018	15-19	KEN_2_05	Lamu	Not sexually active	0.7712065986256552	6408.760784964914
Kenya	Eastern	2018	15-19	KEN_2_05	Lamu	One cohabiting partner	0.10207519002362753	848.2493226938838
Kenya	Eastern	2018	15-19	KEN_2_05	Lamu	Non-regular or multiple partner(s)	0.12037273120861824	1000.3026954433166
Kenya	Eastern	2018	15-19	KEN_2_05	Lamu	FSW	0.00634548014209901	52.73121932427524
Kenya	Eastern	2018	20-24	KEN_2_05	Lamu	Not sexually active	0.2917044140542317	1758.2069331575326
Kenya	Eastern	2018	20-24	KEN_2_05	Lamu	One cohabiting partner	0.47385526696537095	2856.0953333288876
Kenya	Eastern	2018	20-24	KEN_2_05	Lamu	Non-regular or multiple partner(s)	0.22589402759165547	1361.5441739482515
Kenya	Eastern	2018	20-24	KEN_2_05	Lamu	FSW	0.00854629138874181	51.511557756807925
Kenya	Eastern	2018	25-29	KEN_2_05	Lamu	Not sexually active	0.13613938998960248	663.9716888209689
Kenya	Eastern	2018	25-29	KEN_2_05	Lamu	One cohabiting partner	0.6259202219604619	3052.7043412933185
Kenya	Eastern	2018	25-29	KEN_2_05	Lamu	Non-regular or multiple partner(s)	0.21869700776534537	1066.6172486679945
Kenya	Eastern	2018	25-29	KEN_2_05	Lamu	FSW	0.01924338028459022	93.85277624028829
Kenya	Eastern	2018	15-19	KEN_2_16	Machakos	Not sexually active	0.7664649328815272	60373.69625857126
Kenya	Eastern	2018	15-19	KEN_2_16	Machakos	One cohabiting partner	0.06639187000756737	5229.62293761584
Kenya	Eastern	2018	15-19	KEN_2_16	Machakos	Non-regular or multiple partner(s)	0.16058214270608645	12648.89898072657
Kenya	Eastern	2018	15-19	KEN_2_16	Machakos	FSW	0.00656105440481901	516.8078652774212
Kenya	Eastern	2018	20-24	KEN_2_16	Machakos	Not sexually active	0.3195150349051448	25897.02941113495
Kenya	Eastern	2018	20-24	KEN_2_16	Machakos	One cohabiting partner	0.3396777978761142	27531.24254236976
Kenya	Eastern	2018	20-24	KEN_2_16	Machakos	Non-regular or multiple partner(s)	0.33106818460100984	26833.424337132354
Kenya	Eastern	2018	20-24	KEN_2_16	Machakos	FSW	0.00973898261773122	789.3547775014464
Kenya	Eastern	2018	25-29	KEN_2_16	Machakos	Not sexually active	0.1580153095601947	11543.046044304438
Kenya	Eastern	2018	25-29	KEN_2_16	Machakos	One cohabiting partner	0.4754528990963857	34731.917568259014
Kenya	Eastern	2018	25-29	KEN_2_16	Machakos	Non-regular or multiple partner(s)	0.34329456303722505	25077.727967798684
Kenya	Eastern	2018	25-29	KEN_2_16	Machakos	FSW	0.02323722830619452	1697.4835984372658
Kenya	Eastern	2018	15-19	KEN_2_17	Makueni	Not sexually active	0.7522336455864769	47355.36947612103
Kenya	Eastern	2018	15-19	KEN_2_17	Makueni	One cohabiting partner	0.0667178542157472	4200.089500885636
Kenya	Eastern	2018	15-19	KEN_2_17	Makueni	Non-regular or multiple partner(s)	0.17343609632066806	10918.323675030524
Kenya	Eastern	2018	15-19	KEN_2_17	Makueni	FSW	0.00761240387710784	479.22370970371094
Kenya	Eastern	2018	20-24	KEN_2_17	Makueni	Not sexually active	0.3062064554986836	14117.540413458646
Kenya	Eastern	2018	20-24	KEN_2_17	Makueni	One cohabiting partner	0.3333165737998806	15367.442836670098
Kenya	Eastern	2018	20-24	KEN_2_17	Makueni	Non-regular or multiple partner(s)	0.34944318988850254	16110.954772082025
Kenya	Eastern	2018	20-24	KEN_2_17	Makueni	FSW	0.0110337808129332	508.70856489992815
Kenya	Eastern	2018	25-29	KEN_2_17	Makueni	Not sexually active	0.1505799686416101	6026.778012410462
Kenya	Eastern	2018	25-29	KEN_2_17	Makueni	One cohabiting partner	0.4639190860861046	18567.790741249257
Kenya	Eastern	2018	25-29	KEN_2_17	Makueni	Non-regular or multiple partner(s)	0.3593227273149445	14381.45014822811
Kenya	Eastern	2018	25-29	KEN_2_17	Makueni	FSW	0.02617821795734084	1047.7509712124715
Kenya	Eastern	2018	15-19	KEN_2_09	Mandera	Not sexually active	0.844211181176471	37754.21128873448
Kenya	Eastern	2018	15-19	KEN_2_09	Mandera	One cohabiting partner	0.08183009702199404	3659.547328478466
Kenya	Eastern	2018	15-19	KEN_2_09	Mandera	Non-regular or multiple partner(s)	0.06919195932229262	3094.3535337863445
Kenya	Eastern	2018	15-19	KEN_2_09	Mandera	FSW	0.00476676247924236	213.17575722431533
Kenya	Eastern	2018	20-24	KEN_2_09	Mandera	Not sexually active	0.38194946125735846	13837.124405970691
Kenya	Eastern	2018	20-24	KEN_2_09	Mandera	One cohabiting partner	0.4543820003199799	16461.1837533787
Kenya	Eastern	2018	20-24	KEN_2_09	Mandera	Non-regular or multiple partner(s)	0.1559892804571045	5651.1221997206685
Kenya	Eastern	2018	20-24	KEN_2_09	Mandera	FSW	0.00767925796555721	278.20132921553994
Kenya	Eastern	2018	25-29	KEN_2_09	Mandera	Not sexually active	0.18871829307767315	5343.4250739812705
Kenya	Eastern	2018	25-29	KEN_2_09	Mandera	One cohabiting partner	0.635421182202902	17991.501630021372
Kenya	Eastern	2018	25-29	KEN_2_09	Mandera	Non-regular or multiple partner(s)	0.15755466113324457	4461.0488633208315
Kenya	Eastern	2018	25-29	KEN_2_09	Mandera	FSW	0.01830586358618024	518.317588041223
Kenya	Eastern	2018	15-19	KEN_2_10	Marsabit	Not sexually active	0.7863131336470338	21915.96650675448
Kenya	Eastern	2018	15-19	KEN_2_10	Marsabit	One cohabiting partner	0.08296727895628724	2312.447839105741
Kenya	Eastern	2018	15-19	KEN_2_10	Marsabit	Non-regular or multiple partner(s)	0.12514320734450204	3487.9671003194417
Kenya	Eastern	2018	15-19	KEN_2_10	Marsabit	FSW	0.00557638005217689	155.4237786740338
Kenya	Eastern	2018	20-24	KEN_2_10	Marsabit	Not sexually active	0.3217372755264827	8173.956602926768
Kenya	Eastern	2018	20-24	KEN_2_10	Marsabit	One cohabiting partner	0.4166447830623066	10585.147058307855
Kenya	Eastern	2018	20-24	KEN_2_10	Marsabit	Non-regular or multiple partner(s)	0.2534933943633532	6440.173900472086
Kenya	Eastern	2018	20-24	KEN_2_10	Marsabit	FSW	0.00812454704785749	206.40970145269236
Kenya	Eastern	2018	25-29	KEN_2_10	Marsabit	Not sexually active	0.1554360004068974	3190.8623290198684
Kenya	Eastern	2018	25-29	KEN_2_10	Marsabit	One cohabiting partner	0.5697031912756787	11695.131417466
Kenya	Eastern	2018	25-29	KEN_2_10	Marsabit	Non-regular or multiple partner(s)	0.2559237612931513	5253.721704583649
Kenya	Eastern	2018	25-29	KEN_2_10	Marsabit	FSW	0.01893704702427254	388.74848692997955
Kenya	Eastern	2018	15-19	KEN_2_12	Meru	Not sexually active	0.7808225367267657	66666.32791911767
Kenya	Eastern	2018	15-19	KEN_2_12	Meru	One cohabiting partner	0.07781633980506152	6643.9291681524155
Kenya	Eastern	2018	15-19	KEN_2_12	Meru	Non-regular or multiple partner(s)	0.13584694529587452	11598.559949191545
Kenya	Eastern	2018	15-19	KEN_2_12	Meru	FSW	0.00551417817229823	470.798411864376
Kenya	Eastern	2018	20-24	KEN_2_12	Meru	Not sexually active	0.3216832513172852	24791.28005701993
Kenya	Eastern	2018	20-24	KEN_2_12	Meru	One cohabiting partner	0.3934596128154561	30322.89499838956
Kenya	Eastern	2018	20-24	KEN_2_12	Meru	Non-regular or multiple partner(s)	0.2767680797678412	21329.78620512809
Kenya	Eastern	2018	20-24	KEN_2_12	Meru	FSW	0.00808905609941755	623.4022266823255
Kenya	Eastern	2018	25-29	KEN_2_12	Meru	Not sexually active	0.1565547888702399	10260.598284540714
Kenya	Eastern	2018	25-29	KEN_2_12	Meru	One cohabiting partner	0.5419641237381776	35520.319745183115
Kenya	Eastern	2018	25-29	KEN_2_12	Meru	Non-regular or multiple partner(s)	0.28248786639993273	18514.250112074995
Kenya	Eastern	2018	25-29	KEN_2_12	Meru	FSW	0.01899322099164978	1244.8153910280687
Kenya	Eastern	2018	15-19	KEN_2_44	Migori	Not sexually active	0.5412622929513369	36884.051210730955
Kenya	Eastern	2018	15-19	KEN_2_44	Migori	One cohabiting partner	0.216690160025221	14766.243766310743
Kenya	Eastern	2018	15-19	KEN_2_44	Migori	Non-regular or multiple partner(s)	0.230966357795784	15739.08820147872
Kenya	Eastern	2018	15-19	KEN_2_44	Migori	FSW	0.0110811892276581	755.1221584642848
Kenya	Eastern	2018	20-24	KEN_2_44	Migori	Not sexually active	0.12344525571367646	7231.584400709509
Kenya	Eastern	2018	20-24	KEN_2_44	Migori	One cohabiting partner	0.6065394764262633	35531.87516831178
Kenya	Eastern	2018	20-24	KEN_2_44	Migori	Non-regular or multiple partner(s)	0.26101627422682416	15290.674446072657
Kenya	Eastern	2018	20-24	KEN_2_44	Migori	FSW	0.00899899363323611	527.1728071197522
Kenya	Eastern	2018	25-29	KEN_2_44	Migori	Not sexually active	0.05085638898762933	2368.521146047444
Kenya	Eastern	2018	25-29	KEN_2_44	Migori	One cohabiting partner	0.7072332325566879	32937.786182685275
Kenya	Eastern	2018	25-29	KEN_2_44	Migori	Non-regular or multiple partner(s)	0.22402377297526055	10433.399894717351
Kenya	Eastern	2018	25-29	KEN_2_44	Migori	FSW	0.01788660548042217	833.0281436555224
Kenya	Eastern	2018	15-19	KEN_2_01	Mombasa	Not sexually active	0.7630653252584371	44173.98234911477
Kenya	Eastern	2018	15-19	KEN_2_01	Mombasa	One cohabiting partner	0.09471556102279188	5483.100047024513
Kenya	Eastern	2018	15-19	KEN_2_01	Mombasa	Non-regular or multiple partner(s)	0.1342962805395054	7774.434677784205
Kenya	Eastern	2018	15-19	KEN_2_01	Mombasa	FSW	0.00792283317926564	458.6541694806116
Kenya	Eastern	2018	20-24	KEN_2_01	Mombasa	Not sexually active	0.2911188355645762	20893.47527486146
Kenya	Eastern	2018	20-24	KEN_2_01	Mombasa	One cohabiting partner	0.4434893279781454	31829.040847894248
Kenya	Eastern	2018	20-24	KEN_2_01	Mombasa	Non-regular or multiple partner(s)	0.2546289182266994	18274.60939419071
Kenya	Eastern	2018	20-24	KEN_2_01	Mombasa	FSW	0.01076291823057903	772.4500735235894
Kenya	Eastern	2018	25-29	KEN_2_01	Mombasa	Not sexually active	0.13709589826829388	9067.036567789937
Kenya	Eastern	2018	25-29	KEN_2_01	Mombasa	One cohabiting partner	0.5911120336741781	39094.05381695486
Kenya	Eastern	2018	25-29	KEN_2_01	Mombasa	Non-regular or multiple partner(s)	0.2473382282080263	16358.073349399381
Kenya	Eastern	2018	25-29	KEN_2_01	Mombasa	FSW	0.02445383984950164	1617.2902540410148
Kenya	Eastern	2018	15-19	KEN_2_21	Murang'a	Not sexually active	0.7826376675180773	42913.45092784792
Kenya	Eastern	2018	15-19	KEN_2_21	Murang'a	One cohabiting partner	0.06924668443900328	3796.9220214163784
Kenya	Eastern	2018	15-19	KEN_2_21	Murang'a	Non-regular or multiple partner(s)	0.14213525233811022	7793.535156149239
Kenya	Eastern	2018	15-19	KEN_2_21	Murang'a	FSW	0.0059803957048092	327.91600539915777
Kenya	Eastern	2018	20-24	KEN_2_21	Murang'a	Not sexually active	0.33205108201984124	11988.743940277012
Kenya	Eastern	2018	20-24	KEN_2_21	Murang'a	One cohabiting partner	0.3605756446979382	13018.62667963111
Kenya	Eastern	2018	20-24	KEN_2_21	Murang'a	Non-regular or multiple partner(s)	0.2983385466339392	10771.54882722222
Kenya	Eastern	2018	20-24	KEN_2_21	Murang'a	FSW	0.00903472664828138	326.1998837581575
Kenya	Eastern	2018	25-29	KEN_2_21	Murang'a	Not sexually active	0.16429824235952856	5399.187564063646
Kenya	Eastern	2018	25-29	KEN_2_21	Murang'a	One cohabiting partner	0.5049598840902009	16594.049256867875
Kenya	Eastern	2018	25-29	KEN_2_21	Murang'a	Non-regular or multiple partner(s)	0.3091740708630566	10160.113550587454
Kenya	Eastern	2018	25-29	KEN_2_21	Murang'a	FSW	0.02156780268721405	708.7635898025242
Kenya	Eastern	2018	15-19	KEN_2_47	Nairobi (County)	Not sexually active	0.7833045193468771	177352.5910580172
Kenya	Eastern	2018	15-19	KEN_2_47	Nairobi (County)	One cohabiting partner	0.07203510681925243	16309.892929237569
Kenya	Eastern	2018	15-19	KEN_2_47	Nairobi (County)	Non-regular or multiple partner(s)	0.13825387279953855	31302.87386219642
Kenya	Eastern	2018	15-19	KEN_2_47	Nairobi (County)	FSW	0.00640650103433195	1450.5336430358084
Kenya	Eastern	2018	20-24	KEN_2_47	Nairobi (County)	Not sexually active	0.32981681373306365	78477.54185968712
Kenya	Eastern	2018	20-24	KEN_2_47	Nairobi (County)	One cohabiting partner	0.3722542074602471	88575.21488292025
Kenya	Eastern	2018	20-24	KEN_2_47	Nairobi (County)	Non-regular or multiple partner(s)	0.28832383209288603	68604.58490914875
Kenya	Eastern	2018	20-24	KEN_2_47	Nairobi (County)	FSW	0.00960514671380314	2285.475669869877
Kenya	Eastern	2018	25-29	KEN_2_47	Nairobi (County)	Not sexually active	0.1623667467305211	42605.94663422945
Kenya	Eastern	2018	25-29	KEN_2_47	Nairobi (County)	One cohabiting partner	0.5186762753756045	136103.5689516582
Kenya	Eastern	2018	25-29	KEN_2_47	Nairobi (County)	Non-regular or multiple partner(s)	0.29614351739630584	77709.72291020364
Kenya	Eastern	2018	25-29	KEN_2_47	Nairobi (County)	FSW	0.02281346049756859	5986.380216847679
Kenya	Eastern	2018	15-19	KEN_2_32	Nakuru	Not sexually active	0.748760955503751	91406.30839444693
Kenya	Eastern	2018	15-19	KEN_2_32	Nakuru	One cohabiting partner	0.10269902282225428	12537.163540510348
Kenya	Eastern	2018	15-19	KEN_2_32	Nakuru	Non-regular or multiple partner(s)	0.1428984156147387	17444.57500187217
Kenya	Eastern	2018	15-19	KEN_2_32	Nakuru	FSW	0.00564160605925601	688.7089657945605
Kenya	Eastern	2018	20-24	KEN_2_32	Nakuru	Not sexually active	0.273695782632048	32186.755668066387
Kenya	Eastern	2018	20-24	KEN_2_32	Nakuru	One cohabiting partner	0.46072786359525353	54181.81834006172
Kenya	Eastern	2018	20-24	KEN_2_32	Nakuru	Non-regular or multiple partner(s)	0.25823343683692096	30368.37636613909
Kenya	Eastern	2018	20-24	KEN_2_32	Nakuru	FSW	0.0073429169357774	863.530563130787
Kenya	Eastern	2018	25-29	KEN_2_32	Nakuru	Not sexually active	0.12699103492966624	13181.485492866132
Kenya	Eastern	2018	25-29	KEN_2_32	Nakuru	One cohabiting partner	0.605036961379906	62801.96026037692
Kenya	Eastern	2018	25-29	KEN_2_32	Nakuru	Non-regular or multiple partner(s)	0.2515344781974504	26108.914516301742
Kenya	Eastern	2018	25-29	KEN_2_32	Nakuru	FSW	0.01643752549297736	1706.1913381862043
Kenya	Eastern	2018	15-19	KEN_2_29	Nandi	Not sexually active	0.737799211314465	41158.55101224425
Kenya	Eastern	2018	15-19	KEN_2_29	Nandi	One cohabiting partner	0.07789950082866824	4345.668210966065
Kenya	Eastern	2018	15-19	KEN_2_29	Nandi	Non-regular or multiple partner(s)	0.17646010092566378	9843.927662426207
Kenya	Eastern	2018	15-19	KEN_2_29	Nandi	FSW	0.00784118693120295	437.4250979876755
Kenya	Eastern	2018	20-24	KEN_2_29	Nandi	Not sexually active	0.28427938654138957	12610.667781463431
Kenya	Eastern	2018	20-24	KEN_2_29	Nandi	One cohabiting partner	0.3683792071302233	16341.345938713675
Kenya	Eastern	2018	20-24	KEN_2_29	Nandi	Non-regular or multiple partner(s)	0.33658344613148994	14930.882156263307
Kenya	Eastern	2018	20-24	KEN_2_29	Nandi	FSW	0.01075796019689722	477.2244083533846
Kenya	Eastern	2018	25-29	KEN_2_29	Nandi	Not sexually active	0.1365245119496174	5136.385473873186
Kenya	Eastern	2018	25-29	KEN_2_29	Nandi	One cohabiting partner	0.50071758400756	18838.218048041264
Kenya	Eastern	2018	25-29	KEN_2_29	Nandi	Non-regular or multiple partner(s)	0.3378315899585083	12710.04925414954
Kenya	Eastern	2018	25-29	KEN_2_29	Nandi	FSW	0.02492631408431427	937.7887952247041
Kenya	Eastern	2018	15-19	KEN_2_33	Narok	Not sexually active	0.696643936925219	44309.28082184974
Kenya	Eastern	2018	15-19	KEN_2_33	Narok	One cohabiting partner	0.1485350692801706	9447.411723235125
Kenya	Eastern	2018	15-19	KEN_2_33	Narok	Non-regular or multiple partner(s)	0.148548083140354	9448.239455674724
Kenya	Eastern	2018	15-19	KEN_2_33	Narok	FSW	0.00627291065425643	398.9816677033071
Kenya	Eastern	2018	20-24	KEN_2_33	Narok	Not sexually active	0.2125926561024121	12338.852943486507
Kenya	Eastern	2018	20-24	KEN_2_33	Narok	One cohabiting partner	0.5563135659319371	32288.37442622683
Kenya	Eastern	2018	20-24	KEN_2_33	Narok	Non-regular or multiple partner(s)	0.2242774976705421	13017.039784087623
Kenya	Eastern	2018	20-24	KEN_2_33	Narok	FSW	0.0068162802951087	395.6161126394469
Kenya	Eastern	2018	25-29	KEN_2_33	Narok	Not sexually active	0.09284813000480896	4531.501217175002
Kenya	Eastern	2018	25-29	KEN_2_33	Narok	One cohabiting partner	0.6876651651865305	33561.85561184931
Kenya	Eastern	2018	25-29	KEN_2_33	Narok	Non-regular or multiple partner(s)	0.2051240338506908	10011.185028908048
Kenya	Eastern	2018	25-29	KEN_2_33	Narok	FSW	0.01436267095796969	700.9776171534389
Kenya	Eastern	2018	15-19	KEN_2_46	Nyamira	Not sexually active	0.7676486269134518	25808.143089714966
Kenya	Eastern	2018	15-19	KEN_2_46	Nyamira	One cohabiting partner	0.0830762209055595	2793.000496990635
Kenya	Eastern	2018	15-19	KEN_2_46	Nyamira	Non-regular or multiple partner(s)	0.14300601524118953	4807.824276158951
Kenya	Eastern	2018	15-19	KEN_2_46	Nyamira	FSW	0.00626913693979916	210.76671997955128
Kenya	Eastern	2018	20-24	KEN_2_46	Nyamira	Not sexually active	0.30493793567532734	7460.840454266515
Kenya	Eastern	2018	20-24	KEN_2_46	Nyamira	One cohabiting partner	0.4050223247368807	9909.580251423224
Kenya	Eastern	2018	20-24	KEN_2_46	Nyamira	Non-regular or multiple partner(s)	0.281172311447817	6879.3728508185395
Kenya	Eastern	2018	20-24	KEN_2_46	Nyamira	FSW	0.00886742813997492	216.9571537418231
Kenya	Eastern	2018	25-29	KEN_2_46	Nyamira	Not sexually active	0.1464628339275856	3591.285560665278
Kenya	Eastern	2018	25-29	KEN_2_46	Nyamira	One cohabiting partner	0.5505888476580221	13500.50197332123
Kenya	Eastern	2018	25-29	KEN_2_46	Nyamira	Non-regular or multiple partner(s)	0.28239998888937207	6924.480260513523
Kenya	Eastern	2018	25-29	KEN_2_46	Nyamira	FSW	0.02054832952502024	503.84740715506706
Kenya	Eastern	2018	15-19	KEN_2_18	Nyandarua	Not sexually active	0.8207738359350923	32133.33013554159
Kenya	Eastern	2018	15-19	KEN_2_18	Nyandarua	One cohabiting partner	0.07289126480909283	2853.6960774819236
Kenya	Eastern	2018	15-19	KEN_2_18	Nyandarua	Non-regular or multiple partner(s)	0.10203948939153644	3994.8502936192895
Kenya	Eastern	2018	15-19	KEN_2_18	Nyandarua	FSW	0.00429540986427838	168.16547652139622
Kenya	Eastern	2018	20-24	KEN_2_18	Nyandarua	Not sexually active	0.3671568661928816	8559.939772390679
Kenya	Eastern	2018	20-24	KEN_2_18	Nyandarua	One cohabiting partner	0.4001813894412307	9329.877518480049
Kenya	Eastern	2018	20-24	KEN_2_18	Nyandarua	Non-regular or multiple partner(s)	0.22581989192588903	5264.792387888779
Kenya	Eastern	2018	20-24	KEN_2_18	Nyandarua	FSW	0.00684185243999857	159.51177878069444
Kenya	Eastern	2018	25-29	KEN_2_18	Nyandarua	Not sexually active	0.1830517248828571	3632.2174819648794
Kenya	Eastern	2018	25-29	KEN_2_18	Nyandarua	One cohabiting partner	0.5646918634747423	11204.940350870025
Kenya	Eastern	2018	25-29	KEN_2_18	Nyandarua	Non-regular or multiple partner(s)	0.2357991057499194	4678.861314661952
Kenya	Eastern	2018	25-29	KEN_2_18	Nyandarua	FSW	0.01645730589248112	326.55531766754547
Kenya	Eastern	2018	15-19	KEN_2_19	Nyeri	Not sexually active	0.8111598808474686	26133.097320164707
Kenya	Eastern	2018	15-19	KEN_2_19	Nyeri	One cohabiting partner	0.06241802579488589	2010.9184158936876
Kenya	Eastern	2018	15-19	KEN_2_19	Nyeri	Non-regular or multiple partner(s)	0.12139764529874164	3911.06186824273
Kenya	Eastern	2018	15-19	KEN_2_19	Nyeri	FSW	0.00502444805890385	161.87239187207481
Kenya	Eastern	2018	20-24	KEN_2_19	Nyeri	Not sexually active	0.36945055008214095	8732.294700080029
Kenya	Eastern	2018	20-24	KEN_2_19	Nyeri	One cohabiting partner	0.34890977297064796	8246.795032894972
Kenya	Eastern	2018	20-24	KEN_2_19	Nyeri	Non-regular or multiple partner(s)	0.27349114901644106	6464.2082967371125
Kenya	Eastern	2018	20-24	KEN_2_19	Nyeri	FSW	0.00814852793077	192.59775698668412
Kenya	Eastern	2018	25-29	KEN_2_19	Nyeri	Not sexually active	0.18759113933917665	3917.011399208738
Kenya	Eastern	2018	25-29	KEN_2_19	Nyeri	One cohabiting partner	0.5014199496506514	10469.938321666219
Kenya	Eastern	2018	25-29	KEN_2_19	Nyeri	Non-regular or multiple partner(s)	0.29102718781889014	6076.815867646825
Kenya	Eastern	2018	25-29	KEN_2_19	Nyeri	FSW	0.01996172319128176	416.81231620821427
Kenya	Eastern	2018	15-19	KEN_2_25	Samburu	Not sexually active	0.6643755601455212	11642.499756379892
Kenya	Eastern	2018	15-19	KEN_2_25	Samburu	One cohabiting partner	0.13797728892954336	2417.9103644274774
Kenya	Eastern	2018	15-19	KEN_2_25	Samburu	Non-regular or multiple partner(s)	0.1896304219489953	3323.0785022552836
Kenya	Eastern	2018	15-19	KEN_2_25	Samburu	FSW	0.00801672897594014	140.48494669024726
Kenya	Eastern	2018	20-24	KEN_2_25	Samburu	Not sexually active	0.1998407583017299	3295.2314968187675
Kenya	Eastern	2018	20-24	KEN_2_25	Samburu	One cohabiting partner	0.5093675561938364	8399.107513859968
Kenya	Eastern	2018	20-24	KEN_2_25	Samburu	Non-regular or multiple partner(s)	0.2822053359424661	4653.364606252527
Kenya	Eastern	2018	20-24	KEN_2_25	Samburu	FSW	0.00858634956196756	141.5827770057386
Kenya	Eastern	2018	25-29	KEN_2_25	Samburu	Not sexually active	0.08788527391372408	1137.6349543505494
Kenya	Eastern	2018	25-29	KEN_2_25	Samburu	One cohabiting partner	0.6340095391754925	8206.9655249159
Kenya	Eastern	2018	25-29	KEN_2_25	Samburu	Non-regular or multiple partner(s)	0.25988707046192416	3364.120089464495
Kenya	Eastern	2018	25-29	KEN_2_25	Samburu	FSW	0.01821811644885918	235.82524297525592
Kenya	Eastern	2018	15-19	KEN_2_41	Siaya	Not sexually active	0.7022545812190769	40404.66529033918
Kenya	Eastern	2018	15-19	KEN_2_41	Siaya	One cohabiting partner	0.1054538113170053	6067.352301864108
Kenya	Eastern	2018	15-19	KEN_2_41	Siaya	Non-regular or multiple partner(s)	0.18392707730938823	10582.361717905003
Kenya	Eastern	2018	15-19	KEN_2_41	Siaya	FSW	0.00836453015452953	481.25857807580763
Kenya	Eastern	2018	20-24	KEN_2_41	Siaya	Not sexually active	0.2391023831341716	10692.845125787384
Kenya	Eastern	2018	20-24	KEN_2_41	Siaya	One cohabiting partner	0.44066124330499246	19706.714612514406
Kenya	Eastern	2018	20-24	KEN_2_41	Siaya	Non-regular or multiple partner(s)	0.3100955828982592	13867.716409422801
Kenya	Eastern	2018	20-24	KEN_2_41	Siaya	FSW	0.01014079066257666	453.5040704597064
Kenya	Eastern	2018	25-29	KEN_2_41	Siaya	Not sexually active	0.10954346198537904	4184.978855030895
Kenya	Eastern	2018	25-29	KEN_2_41	Siaya	One cohabiting partner	0.5713995368130051	21829.6458409909
Kenya	Eastern	2018	25-29	KEN_2_41	Siaya	Non-regular or multiple partner(s)	0.29664207868942527	11332.860988028231
Kenya	Eastern	2018	25-29	KEN_2_41	Siaya	FSW	0.0224149225121906	856.3356959011767
Kenya	Eastern	2018	15-19	KEN_2_06	Taita-Taveta	Not sexually active	0.8086181982262278	14214.832314050858
Kenya	Eastern	2018	15-19	KEN_2_06	Taita-Taveta	One cohabiting partner	0.0675951896493872	1188.2669573974715
Kenya	Eastern	2018	15-19	KEN_2_06	Taita-Taveta	Non-regular or multiple partner(s)	0.11871021837085542	2086.826455065721
Kenya	Eastern	2018	15-19	KEN_2_06	Taita-Taveta	FSW	0.00507639375352955	89.23876079564745
Kenya	Eastern	2018	20-24	KEN_2_06	Taita-Taveta	Not sexually active	0.36039631611809786	4694.469691433912
Kenya	Eastern	2018	20-24	KEN_2_06	Taita-Taveta	One cohabiting partner	0.36974803443973586	4816.283806230165
Kenya	Eastern	2018	20-24	KEN_2_06	Taita-Taveta	Non-regular or multiple partner(s)	0.2617993968242063	3410.1606444395043
Kenya	Eastern	2018	20-24	KEN_2_06	Taita-Taveta	FSW	0.00805625261796003	104.93956805361832
Kenya	Eastern	2018	25-29	KEN_2_06	Taita-Taveta	Not sexually active	0.1807636356383459	2004.8696881165743
Kenya	Eastern	2018	25-29	KEN_2_06	Taita-Taveta	One cohabiting partner	0.5248909315719459	5821.623992899099
Kenya	Eastern	2018	25-29	KEN_2_06	Taita-Taveta	Non-regular or multiple partner(s)	0.2748502789265561	3048.3951655669425
Kenya	Eastern	2018	25-29	KEN_2_06	Taita-Taveta	FSW	0.01949515386315206	216.22293060978373
Kenya	Eastern	2018	15-19	KEN_2_04	Tana River	Not sexually active	0.6700834787015623	12025.163814389434
Kenya	Eastern	2018	15-19	KEN_2_04	Tana River	One cohabiting partner	0.1633688255317604	2931.779325451448
Kenya	Eastern	2018	15-19	KEN_2_04	Tana River	Non-regular or multiple partner(s)	0.15986819764612845	2868.9578634755253
Kenya	Eastern	2018	15-19	KEN_2_04	Tana River	FSW	0.00667949812054889	119.86873524049396
Kenya	Eastern	2018	20-24	KEN_2_04	Tana River	Not sexually active	0.19201479222883375	2649.978822454477
Kenya	Eastern	2018	20-24	KEN_2_04	Tana River	One cohabiting partner	0.5745505098895821	7929.319746487646
Kenya	Eastern	2018	20-24	KEN_2_04	Tana River	Non-regular or multiple partner(s)	0.2266193104166273	3127.5526556704544
Kenya	Eastern	2018	20-24	KEN_2_04	Tana River	FSW	0.00681538746495679	94.05854746562143
Kenya	Eastern	2018	25-29	KEN_2_04	Tana River	Not sexually active	0.08255822672020914	903.9940150287445
Kenya	Eastern	2018	25-29	KEN_2_04	Tana River	One cohabiting partner	0.6991757467892584	7655.817180918508
Kenya	Eastern	2018	25-29	KEN_2_04	Tana River	Non-regular or multiple partner(s)	0.20412831588934505	2235.159150005026
Kenya	Eastern	2018	25-29	KEN_2_04	Tana River	FSW	0.01413771060118736	154.80475147552238
Kenya	Eastern	2018	15-19	KEN_2_13	Tharaka-Nithi	Not sexually active	0.7865769660032962	17469.93053695967
Kenya	Eastern	2018	15-19	KEN_2_13	Tharaka-Nithi	One cohabiting partner	0.07315305697606239	1624.7346148866347
Kenya	Eastern	2018	15-19	KEN_2_13	Tharaka-Nithi	Non-regular or multiple partner(s)	0.1344629190994567	2986.4310270871733
Kenya	Eastern	2018	15-19	KEN_2_13	Tharaka-Nithi	FSW	0.00580705792118468	128.97517076132212
Kenya	Eastern	2018	20-24	KEN_2_13	Tharaka-Nithi	Not sexually active	0.3318208350327464	6345.786070981783
Kenya	Eastern	2018	20-24	KEN_2_13	Tharaka-Nithi	One cohabiting partner	0.3787460899471582	7243.190927984681
Kenya	Eastern	2018	20-24	KEN_2_13	Tharaka-Nithi	Non-regular or multiple partner(s)	0.2807102024501318	5368.3394911435535
Kenya	Eastern	2018	20-24	KEN_2_13	Tharaka-Nithi	FSW	0.00872287256996359	166.81738278418035
Kenya	Eastern	2018	25-29	KEN_2_13	Tharaka-Nithi	Not sexually active	0.1632004912522765	2678.650341416741
Kenya	Eastern	2018	25-29	KEN_2_13	Tharaka-Nithi	One cohabiting partner	0.527227966335251	8653.524025520814
Kenya	Eastern	2018	25-29	KEN_2_13	Tharaka-Nithi	Non-regular or multiple partner(s)	0.28887297897819436	4741.34420692326
Kenya	Eastern	2018	25-29	KEN_2_13	Tharaka-Nithi	FSW	0.02069856343427808	339.7306808614869
Kenya	Eastern	2018	15-19	KEN_2_26	Trans-Nzoia	Not sexually active	0.7340029188014314	45984.02893193491
Kenya	Eastern	2018	15-19	KEN_2_26	Trans-Nzoia	One cohabiting partner	0.10313480162721345	6461.219132015667
Kenya	Eastern	2018	15-19	KEN_2_26	Trans-Nzoia	Non-regular or multiple partner(s)	0.15588255428957878	9765.77572489883
Kenya	Eastern	2018	15-19	KEN_2_26	Trans-Nzoia	FSW	0.00697972528177634	437.26786511728903
Kenya	Eastern	2018	20-24	KEN_2_26	Trans-Nzoia	Not sexually active	0.26248269920872785	12301.03330835331
Kenya	Eastern	2018	20-24	KEN_2_26	Trans-Nzoia	One cohabiting partner	0.4526488123145227	21213.009977620517
Kenya	Eastern	2018	20-24	KEN_2_26	Trans-Nzoia	Non-regular or multiple partner(s)	0.27598093619289343	12933.616953853805
Kenya	Eastern	2018	20-24	KEN_2_26	Trans-Nzoia	FSW	0.00888755228385597	416.5077431884646
Kenya	Eastern	2018	25-29	KEN_2_26	Trans-Nzoia	Not sexually active	0.1213449408976892	4734.831239821592
Kenya	Eastern	2018	25-29	KEN_2_26	Trans-Nzoia	One cohabiting partner	0.5922633344602818	23109.879303232236
Kenya	Eastern	2018	25-29	KEN_2_26	Trans-Nzoia	Non-regular or multiple partner(s)	0.2665688777521192	10401.411386479587
Kenya	Eastern	2018	25-29	KEN_2_26	Trans-Nzoia	FSW	0.01982284688990981	773.4795865587885
Kenya	Eastern	2018	15-19	KEN_2_23	Turkana	Not sexually active	0.8397556371279215	46882.30839826336
Kenya	Eastern	2018	15-19	KEN_2_23	Turkana	One cohabiting partner	0.05548775917246918	3097.7990772999024
Kenya	Eastern	2018	15-19	KEN_2_23	Turkana	Non-regular or multiple partner(s)	0.10032355888436197	5600.915098723553
Kenya	Eastern	2018	15-19	KEN_2_23	Turkana	FSW	0.0044330448152474	247.49029953828307
Kenya	Eastern	2018	20-24	KEN_2_23	Turkana	Not sexually active	0.4130312189041316	19715.889330996655
Kenya	Eastern	2018	20-24	KEN_2_23	Turkana	One cohabiting partner	0.33495031361314187	15988.726789468526
Kenya	Eastern	2018	20-24	KEN_2_23	Turkana	Non-regular or multiple partner(s)	0.24425469114347356	11659.405484986506
Kenya	Eastern	2018	20-24	KEN_2_23	Turkana	FSW	0.00776377633925293	370.6009330274137
Kenya	Eastern	2018	25-29	KEN_2_23	Turkana	Not sexually active	0.21634862911772385	8923.270810506947
Kenya	Eastern	2018	25-29	KEN_2_23	Turkana	One cohabiting partner	0.4965741736648988	20481.13661355571
Kenya	Eastern	2018	25-29	KEN_2_23	Turkana	Non-regular or multiple partner(s)	0.267456829109049	11031.221810797257
Kenya	Eastern	2018	25-29	KEN_2_23	Turkana	FSW	0.01962036810832829	809.239507300878
Kenya	Eastern	2018	15-19	KEN_2_27	Uasin Gishu	Not sexually active	0.7145830560909711	50246.26070129924
Kenya	Eastern	2018	15-19	KEN_2_27	Uasin Gishu	One cohabiting partner	0.09929053878473534	6981.663299213668
Kenya	Eastern	2018	15-19	KEN_2_27	Uasin Gishu	Non-regular or multiple partner(s)	0.178518926633534	12552.646541625712
Kenya	Eastern	2018	15-19	KEN_2_27	Uasin Gishu	FSW	0.00760747849075961	534.9236093243879
Kenya	Eastern	2018	20-24	KEN_2_27	Uasin Gishu	Not sexually active	0.25129732289226203	18116.44175675031
Kenya	Eastern	2018	20-24	KEN_2_27	Uasin Gishu	One cohabiting partner	0.4285448360848688	30894.509633977064
Kenya	Eastern	2018	20-24	KEN_2_27	Uasin Gishu	Non-regular or multiple partner(s)	0.3106317040076032	22393.955927125116
Kenya	Eastern	2018	20-24	KEN_2_27	Uasin Gishu	FSW	0.00952613701526592	686.7550534069075
Kenya	Eastern	2018	25-29	KEN_2_27	Uasin Gishu	Not sexually active	0.11631722016769552	6987.818298355459
Kenya	Eastern	2018	25-29	KEN_2_27	Uasin Gishu	One cohabiting partner	0.5614161349182947	33727.37015996537
Kenya	Eastern	2018	25-29	KEN_2_27	Uasin Gishu	Non-regular or multiple partner(s)	0.3009932969852795	18082.330933663554
Kenya	Eastern	2018	25-29	KEN_2_27	Uasin Gishu	FSW	0.02127334792873033	1278.0075874350148
Kenya	Eastern	2018	15-19	KEN_2_38	Vihiga	Not sexually active	0.77822351721531835	26099.022836342338
Kenya	Eastern	2018	15-19	KEN_2_38	Vihiga	One cohabiting partner	0.06589301594365064	2209.8321238382605
Kenya	Eastern	2018	15-19	KEN_2_38	Vihiga	Non-regular or multiple partner(s)	0.1488951698195308	4993.447706702782
Kenya	Eastern	2018	15-19	KEN_2_38	Vihiga	FSW	0.0069882970215002	234.36418910071816
Kenya	Eastern	2018	20-24	KEN_2_38	Vihiga	Not sexually active	0.3312434873860533	8619.303317276575
Kenya	Eastern	2018	20-24	KEN_2_38	Vihiga	One cohabiting partner	0.3442196308783474	8956.956194714843
Kenya	Eastern	2018	20-24	KEN_2_38	Vihiga	Non-regular or multiple partner(s)	0.31394543477261544	8169.189826895218
Kenya	Eastern	2018	20-24	KEN_2_38	Vihiga	FSW	0.0105914469629839	275.6005700314631
Kenya	Eastern	2018	25-29	KEN_2_38	Vihiga	Not sexually active	0.16469519405493138	3727.0987989187925
Kenya	Eastern	2018	25-29	KEN_2_38	Vihiga	One cohabiting partner	0.48439726643386544	10962.04707298894
Kenya	Eastern	2018	25-29	KEN_2_38	Vihiga	Non-regular or multiple partner(s)	0.32550063586207684	7366.171404881527
Kenya	Eastern	2018	25-29	KEN_2_38	Vihiga	FSW	0.02540690364912632	574.9654118220386
Kenya	Eastern	2018	15-19	KEN_2_08	Wajir	Not sexually active	0.7665393678542045	29527.40061819206
Kenya	Eastern	2018	15-19	KEN_2_08	Wajir	One cohabiting partner	0.14978647400355388	5769.834414989318
Kenya	Eastern	2018	15-19	KEN_2_08	Wajir	Non-regular or multiple partner(s)	0.07991019443463221	3078.1723985737813
Kenya	Eastern	2018	15-19	KEN_2_08	Wajir	FSW	0.0037639637076094	144.9893755855434
Kenya	Eastern	2018	20-24	KEN_2_08	Wajir	Not sexually active	0.25431346483192285	8136.008167445695
Kenya	Eastern	2018	20-24	KEN_2_08	Wajir	One cohabiting partner	0.6099029574411016	19512.043714907566
Kenya	Eastern	2018	20-24	KEN_2_08	Wajir	Non-regular or multiple partner(s)	0.13133704737987187	4201.740914021428
Kenya	Eastern	2018	20-24	KEN_2_08	Wajir	FSW	0.00444653034710371	142.25360519050972
Kenya	Eastern	2018	25-29	KEN_2_08	Wajir	Not sexually active	0.1117464778356097	3267.7992620435252
Kenya	Eastern	2018	25-29	KEN_2_08	Wajir	One cohabiting partner	0.7585036918235264	22180.903169445162
Kenya	Eastern	2018	25-29	KEN_2_08	Wajir	Non-regular or multiple partner(s)	0.12032337062186582	3518.6131083536125
Kenya	Eastern	2018	25-29	KEN_2_08	Wajir	FSW	0.00942645971899814	275.657709397701
Kenya	Eastern	2018	15-19	KEN_2_24	West Pokot	Not sexually active	0.6118493947069035	20905.378383885123
Kenya	Eastern	2018	15-19	KEN_2_24	West Pokot	One cohabiting partner	0.16480659329938133	5631.033098811954
Kenya	Eastern	2018	15-19	KEN_2_24	West Pokot	Non-regular or multiple partner(s)	0.213749100277537	7303.277341080774
Kenya	Eastern	2018	15-19	KEN_2_24	West Pokot	FSW	0.0095949117161782	327.83436859125266
Kenya	Eastern	2018	20-24	KEN_2_24	West Pokot	Not sexually active	0.16416819404991898	4957.054298053211
Kenya	Eastern	2018	20-24	KEN_2_24	West Pokot	One cohabiting partner	0.542715617524796	16387.283785639112
Kenya	Eastern	2018	20-24	KEN_2_24	West Pokot	Non-regular or multiple partner(s)	0.28394920572345717	8573.838792624236
Kenya	Eastern	2018	20-24	KEN_2_24	West Pokot	FSW	0.00916698270182778	276.79680138564123
Kenya	Eastern	2018	25-29	KEN_2_24	West Pokot	Not sexually active	0.07022788546399752	1667.5581431585056
Kenya	Eastern	2018	25-29	KEN_2_24	West Pokot	One cohabiting partner	0.6570907625687049	15602.592113889117
Kenya	Eastern	2018	25-29	KEN_2_24	West Pokot	Non-regular or multiple partner(s)	0.253761843457403	6025.564142853788
Kenya	Eastern	2018	25-29	KEN_2_24	West Pokot	FSW	0.01891950850989462	449.2429221210893
Lesotho	Southern	2018	15-19	LSO_1_1	Maseru	Not sexually active	0.6332837203288557	16802.280139512153
Lesotho	Southern	2018	15-19	LSO_1_1	Maseru	One cohabiting partner	0.06954460324593326	1845.1570258629204
Lesotho	Southern	2018	15-19	LSO_1_1	Maseru	Non-regular or multiple partner(s)	0.2930443107526526	7775.050020233353
Lesotho	Southern	2018	15-19	LSO_1_1	Maseru	FSW	0.00412736567255846	109.50724302927156
Lesotho	Southern	2018	20-24	LSO_1_1	Maseru	Not sexually active	0.20710459487324295	6307.131302932398
Lesotho	Southern	2018	20-24	LSO_1_1	Maseru	One cohabiting partner	0.2442264814802324	7437.63549665224
Lesotho	Southern	2018	20-24	LSO_1_1	Maseru	Non-regular or multiple partner(s)	0.5411715568606189	16480.75489885351
Lesotho	Southern	2018	20-24	LSO_1_1	Maseru	FSW	0.00749736678590577	228.32364860805518
Lesotho	Southern	2018	25-29	LSO_1_1	Maseru	Not sexually active	0.11451101980277066	3215.715994693979
Lesotho	Southern	2018	25-29	LSO_1_1	Maseru	One cohabiting partner	0.32968920010018504	9258.382606897167
Lesotho	Southern	2018	25-29	LSO_1_1	Maseru	Non-regular or multiple partner(s)	0.5260851404628867	14773.60348088002
Lesotho	Southern	2018	25-29	LSO_1_1	Maseru	FSW	0.0297146396341576	834.4510608036368
Lesotho	Southern	2018	15-19	LSO_1_2	Butha-Buthe	Not sexually active	0.6222876297763514	3733.0560828854827
Lesotho	Southern	2018	15-19	LSO_1_2	Butha-Buthe	One cohabiting partner	0.0840476338911125	504.19535265727865
Lesotho	Southern	2018	15-19	LSO_1_2	Butha-Buthe	Non-regular or multiple partner(s)	0.2905551924666882	1743.0184640526377
Lesotho	Southern	2018	15-19	LSO_1_2	Butha-Buthe	FSW	0.00310954386584786	18.65391675482046
Lesotho	Southern	2018	20-24	LSO_1_2	Butha-Buthe	Not sexually active	0.19551944400548896	1049.1024119882281
Lesotho	Southern	2018	20-24	LSO_1_2	Butha-Buthe	One cohabiting partner	0.2835712422860132	1521.5636264002617
Lesotho	Southern	2018	20-24	LSO_1_2	Butha-Buthe	Non-regular or multiple partner(s)	0.5154570448936149	2765.797702754486
Lesotho	Southern	2018	20-24	LSO_1_2	Butha-Buthe	FSW	0.00545226881488297	29.255342830973582
Lesotho	Southern	2018	25-29	LSO_1_2	Butha-Buthe	Not sexually active	0.10613276221994024	500.61291418369706
Lesotho	Southern	2018	25-29	LSO_1_2	Butha-Buthe	One cohabiting partner	0.3758167388740629	1772.673290617613
Lesotho	Southern	2018	25-29	LSO_1_2	Butha-Buthe	Non-regular or multiple partner(s)	0.4968150091583584	2343.4046598123673
Lesotho	Southern	2018	25-29	LSO_1_2	Butha-Buthe	FSW	0.02123548974763844	100.16473880754224
Lesotho	Southern	2018	15-19	LSO_1_3	Leribe	Not sexually active	0.6293124552507097	10916.688407893937
Lesotho	Southern	2018	15-19	LSO_1_3	Leribe	One cohabiting partner	0.08281603869715212	1436.610513727595
Lesotho	Southern	2018	15-19	LSO_1_3	Leribe	Non-regular or multiple partner(s)	0.285608667837112	4954.455942127031
Lesotho	Southern	2018	15-19	LSO_1_3	Leribe	FSW	0.00226283821502619	39.253473381636134
Lesotho	Southern	2018	20-24	LSO_1_3	Leribe	Not sexually active	0.20017359375035312	3286.9496050309767
Lesotho	Southern	2018	20-24	LSO_1_3	Leribe	One cohabiting partner	0.2828738624887573	4644.928999679146
Lesotho	Southern	2018	20-24	LSO_1_3	Leribe	Non-regular or multiple partner(s)	0.5129348369948977	8422.644207355812
Lesotho	Southern	2018	20-24	LSO_1_3	Leribe	FSW	0.00401770676599177	65.97273606466204
Lesotho	Southern	2018	25-29	LSO_1_3	Leribe	Not sexually active	0.10891323334073208	1619.7128640478013
Lesotho	Southern	2018	25-29	LSO_1_3	Leribe	One cohabiting partner	0.37576913555665614	5588.284215831976
Lesotho	Southern	2018	25-29	LSO_1_3	Leribe	Non-regular or multiple partner(s)	0.4996165017723155	7430.091368966248
Lesotho	Southern	2018	25-29	LSO_1_3	Leribe	FSW	0.01570112933029627	233.5007452840732
Lesotho	Southern	2018	15-19	LSO_1_4	Berea	Not sexually active	0.6522673182861466	8880.834102460787
Lesotho	Southern	2018	15-19	LSO_1_4	Berea	One cohabiting partner	0.06891472527717424	938.2966542173971
Lesotho	Southern	2018	15-19	LSO_1_4	Berea	Non-regular or multiple partner(s)	0.2767455950628709	3767.982312524743
Lesotho	Southern	2018	15-19	LSO_1_4	Berea	FSW	0.0020723613738083	28.215881809772597
Lesotho	Southern	2018	20-24	LSO_1_4	Berea	Not sexually active	0.21988528574124375	2833.1586211348927
Lesotho	Southern	2018	20-24	LSO_1_4	Berea	One cohabiting partner	0.2494712407724551	3214.365136516851
Lesotho	Southern	2018	20-24	LSO_1_4	Berea	Non-regular or multiple partner(s)	0.5267481880857825	6786.9987989946585
Lesotho	Southern	2018	20-24	LSO_1_4	Berea	FSW	0.00389528540051864	50.18963127549676
Lesotho	Southern	2018	25-29	LSO_1_4	Berea	Not sexually active	0.12207975963600098	1384.8248048721025
Lesotho	Southern	2018	25-29	LSO_1_4	Berea	One cohabiting partner	0.3381601320502554	3835.955610318233
Lesotho	Southern	2018	25-29	LSO_1_4	Berea	Non-regular or multiple partner(s)	0.5241971654475381	5946.286587718051
Lesotho	Southern	2018	25-29	LSO_1_4	Berea	FSW	0.01556294286620546	176.53990622351327
Lesotho	Southern	2018	15-19	LSO_1_5	Mafeteng	Not sexually active	0.6244911340173587	5777.937584224499
Lesotho	Southern	2018	15-19	LSO_1_5	Mafeteng	One cohabiting partner	0.06876099217881657	636.1927326057244
Lesotho	Southern	2018	15-19	LSO_1_5	Mafeteng	Non-regular or multiple partner(s)	0.3036845172939424	2809.759963975679
Lesotho	Southern	2018	15-19	LSO_1_5	Mafeteng	FSW	0.00306335650988232	28.342888710788085
Lesotho	Southern	2018	20-24	LSO_1_5	Mafeteng	Not sexually active	0.2017968298068385	1500.7874386437659
Lesotho	Southern	2018	20-24	LSO_1_5	Mafeteng	One cohabiting partner	0.2385987177063645	1774.4875316078276
Lesotho	Southern	2018	20-24	LSO_1_5	Mafeteng	Non-regular or multiple partner(s)	0.5540913451677554	4120.8443734472085
Lesotho	Southern	2018	20-24	LSO_1_5	Mafeteng	FSW	0.00551310731904166	41.00164616179883
Lesotho	Southern	2018	25-29	LSO_1_5	Mafeteng	Not sexually active	0.1115154154436962	721.575203386178
Lesotho	Southern	2018	25-29	LSO_1_5	Mafeteng	One cohabiting partner	0.3219163929396154	2083.002478038821
Lesotho	Southern	2018	25-29	LSO_1_5	Mafeteng	Non-regular or multiple partner(s)	0.5447237416246778	3524.7068137459546
Lesotho	Southern	2018	25-29	LSO_1_5	Mafeteng	FSW	0.0218444499920106	141.34739473577662
Lesotho	Southern	2018	15-19	LSO_1_6	Mohale's Hoek	Not sexually active	0.601094300826696	5009.373075016614
Lesotho	Southern	2018	15-19	LSO_1_6	Mohale's Hoek	One cohabiting partner	0.07520435760271578	626.7347462467143
Lesotho	Southern	2018	15-19	LSO_1_6	Mohale's Hoek	Non-regular or multiple partner(s)	0.32112324964388494	2676.162722414009
Lesotho	Southern	2018	15-19	LSO_1_6	Mohale's Hoek	FSW	0.00257809192670329	21.485188371913438
Lesotho	Southern	2018	20-24	LSO_1_6	Mohale's Hoek	Not sexually active	0.1857430724377214	1287.800132836049
Lesotho	Southern	2018	20-24	LSO_1_6	Mohale's Hoek	One cohabiting partner	0.24954618166136985	1730.16200106194
Lesotho	Southern	2018	20-24	LSO_1_6	Mohale's Hoek	Non-regular or multiple partner(s)	0.5602651929763038	3884.4495273449124
Lesotho	Southern	2018	20-24	LSO_1_6	Mohale's Hoek	FSW	0.00444555292460488	30.82205743503788
Lesotho	Southern	2018	25-29	LSO_1_6	Mohale's Hoek	Not sexually active	0.1015202240134358	592.0089898689102
Lesotho	Southern	2018	25-29	LSO_1_6	Mohale's Hoek	One cohabiting partner	0.33300081120227687	1941.8739052358376
Lesotho	Southern	2018	25-29	LSO_1_6	Mohale's Hoek	Non-regular or multiple partner(s)	0.5480460505553586	3195.897092858898
Lesotho	Southern	2018	25-29	LSO_1_6	Mohale's Hoek	FSW	0.01743291422892865	101.65897527741402
Lesotho	Southern	2018	15-19	LSO_1_7	Quthing	Not sexually active	0.6043872994433773	3477.4730480020016
Lesotho	Southern	2018	15-19	LSO_1_7	Quthing	One cohabiting partner	0.05210335071000115	299.78789754763824
Lesotho	Southern	2018	15-19	LSO_1_7	Quthing	Non-regular or multiple partner(s)	0.34101556021086915	1962.1067826454237
Lesotho	Southern	2018	15-19	LSO_1_7	Quthing	FSW	0.00249378963575233	14.348558041676569
Lesotho	Southern	2018	20-24	LSO_1_7	Quthing	Not sexually active	0.19476168606724475	866.4710041777577
Lesotho	Southern	2018	20-24	LSO_1_7	Quthing	One cohabiting partner	0.18029835224718083	802.1253947723122
Lesotho	Southern	2018	20-24	LSO_1_7	Quthing	Non-regular or multiple partner(s)	0.6204575329920261	2760.339944251852
Lesotho	Southern	2018	20-24	LSO_1_7	Quthing	FSW	0.00448242869354835	19.94177894882802
Lesotho	Southern	2018	25-29	LSO_1_7	Quthing	Not sexually active	0.10942198482336692	397.3064297385372
Lesotho	Southern	2018	25-29	LSO_1_7	Quthing	One cohabiting partner	0.24731316787851737	897.9832701422366
Lesotho	Southern	2018	25-29	LSO_1_7	Quthing	Non-regular or multiple partner(s)	0.6251737987979993	2269.9786552717446
Lesotho	Southern	2018	25-29	LSO_1_7	Quthing	FSW	0.01809104850011645	65.68780397660146
Lesotho	Southern	2018	15-19	LSO_1_8	Qacha's Nek	Not sexually active	0.6160343211063501	2394.3186715066463
Lesotho	Southern	2018	15-19	LSO_1_8	Qacha's Nek	One cohabiting partner	0.07861449157218307	305.5481465452064
Lesotho	Southern	2018	15-19	LSO_1_8	Qacha's Nek	Non-regular or multiple partner(s)	0.3028771027199322	1177.181655904812
Lesotho	Southern	2018	15-19	LSO_1_8	Qacha's Nek	FSW	0.00247408460153458	9.61593656941505
Lesotho	Southern	2018	20-24	LSO_1_8	Qacha's Nek	Not sexually active	0.19347074611998527	543.3793948672294
Lesotho	Southern	2018	20-24	LSO_1_8	Qacha's Nek	One cohabiting partner	0.2651251433169596	744.626993118188
Lesotho	Southern	2018	20-24	LSO_1_8	Qacha's Nek	Non-regular or multiple partner(s)	0.5370747505272636	1508.421085836845
Lesotho	Southern	2018	20-24	LSO_1_8	Qacha's Nek	FSW	0.00432936003579151	12.159383697997479
Lesotho	Southern	2018	25-29	LSO_1_8	Qacha's Nek	Not sexually active	0.10556713261944592	262.72540571284605
Lesotho	Southern	2018	25-29	LSO_1_8	Qacha's Nek	One cohabiting partner	0.3531984226646888	879.0065296764967
Lesotho	Southern	2018	25-29	LSO_1_8	Qacha's Nek	Non-regular or multiple partner(s)	0.5242456941484595	1304.6926564243506
Lesotho	Southern	2018	25-29	LSO_1_8	Qacha's Nek	FSW	0.01698875056740579	42.27998122735652
Lesotho	Southern	2018	15-19	LSO_1_9	Mokhotlong	Not sexually active	0.6957444332774716	4011.780830220141
Lesotho	Southern	2018	15-19	LSO_1_9	Mokhotlong	One cohabiting partner	0.09375625031671204	540.6144982893471
Lesotho	Southern	2018	15-19	LSO_1_9	Mokhotlong	Non-regular or multiple partner(s)	0.20820862552306596	1200.5663755369164
Lesotho	Southern	2018	15-19	LSO_1_9	Mokhotlong	FSW	0.00229069088275042	13.208513545825525
Lesotho	Southern	2018	20-24	LSO_1_9	Mokhotlong	Not sexually active	0.24066444400775444	1060.1973751931146
Lesotho	Southern	2018	20-24	LSO_1_9	Mokhotlong	One cohabiting partner	0.3482573812929581	1534.1757818056628
Lesotho	Southern	2018	20-24	LSO_1_9	Mokhotlong	Non-regular or multiple partner(s)	0.406653304964036	1791.4269318594675
Lesotho	Southern	2018	20-24	LSO_1_9	Mokhotlong	FSW	0.00442486973525145	19.492847388515283
Lesotho	Southern	2018	25-29	LSO_1_9	Mokhotlong	Not sexually active	0.1305072969229949	457.4877673401818
Lesotho	Southern	2018	25-29	LSO_1_9	Mokhotlong	One cohabiting partner	0.46108141025451255	1616.301233055672
Lesotho	Southern	2018	25-29	LSO_1_9	Mokhotlong	Non-regular or multiple partner(s)	0.3911927313339882	1371.3094476494418
Lesotho	Southern	2018	25-29	LSO_1_9	Mokhotlong	FSW	0.01721856148850445	60.358933468934566
Lesotho	Southern	2018	15-19	LSO_1_10	Thaba-Tseka	Not sexually active	0.6631505070376583	4782.551322958168
Lesotho	Southern	2018	15-19	LSO_1_10	Thaba-Tseka	One cohabiting partner	0.09785750095779797	705.7349963550885
Lesotho	Southern	2018	15-19	LSO_1_10	Thaba-Tseka	Non-regular or multiple partner(s)	0.23634378108643925	1704.4792259258545
Lesotho	Southern	2018	15-19	LSO_1_10	Thaba-Tseka	FSW	0.00264821091810445	19.098537203008554
Lesotho	Southern	2018	20-24	LSO_1_10	Thaba-Tseka	Not sexually active	0.21648683570560684	1225.940056254408
Lesotho	Southern	2018	20-24	LSO_1_10	Thaba-Tseka	One cohabiting partner	0.3430452543546634	1942.625827804419
Lesotho	Southern	2018	20-24	LSO_1_10	Thaba-Tseka	Non-regular or multiple partner(s)	0.4356536930804978	2467.0567670397786
Lesotho	Southern	2018	20-24	LSO_1_10	Thaba-Tseka	FSW	0.00481421685923193	27.262356475354295
Lesotho	Southern	2018	25-29	LSO_1_10	Thaba-Tseka	Not sexually active	0.11632754110516869	577.0302464670375
Lesotho	Southern	2018	25-29	LSO_1_10	Thaba-Tseka	One cohabiting partner	0.45004598486037967	2232.404666154737
Lesotho	Southern	2018	25-29	LSO_1_10	Thaba-Tseka	Non-regular or multiple partner(s)	0.41506723245828714	2058.896329883438
Lesotho	Southern	2018	25-29	LSO_1_10	Thaba-Tseka	FSW	0.01855924157616444	92.06112017147778
Malawi	Eastern	2018	15-19	MWI_5_01	Chitipa	Not sexually active	0.6188406305543606	9296.615096190902
Malawi	Eastern	2018	15-19	MWI_5_01	Chitipa	One cohabiting partner	0.2525883569772424	3794.5419493434747
Malawi	Eastern	2018	15-19	MWI_5_01	Chitipa	Non-regular or multiple partner(s)	0.11771340938967988	1768.3652377121489
Malawi	Eastern	2018	15-19	MWI_5_01	Chitipa	FSW	0.01085760307871713	163.1097760979735
Malawi	Eastern	2018	20-24	MWI_5_01	Chitipa	Not sexually active	0.15873481148157273	1969.7267699445028
Malawi	Eastern	2018	20-24	MWI_5_01	Chitipa	One cohabiting partner	0.7248615369725617	8994.745138458304
Malawi	Eastern	2018	20-24	MWI_5_01	Chitipa	Non-regular or multiple partner(s)	0.10183214999309852	1263.6264850177192
Malawi	Eastern	2018	20-24	MWI_5_01	Chitipa	FSW	0.01457150155276699	180.8165229723726
Malawi	Eastern	2018	25-29	MWI_5_01	Chitipa	Not sexually active	0.11225002146510252	1165.0987882138634
Malawi	Eastern	2018	25-29	MWI_5_01	Chitipa	One cohabiting partner	0.799597663150041	8299.421739392526
Malawi	Eastern	2018	25-29	MWI_5_01	Chitipa	Non-regular or multiple partner(s)	0.07973780736371142	827.6383516164683
Malawi	Eastern	2018	25-29	MWI_5_01	Chitipa	FSW	0.00841450802114504	87.33836279844105
Malawi	Eastern	2018	15-19	MWI_5_02	Karonga	Not sexually active	0.5788290818957486	14093.834387867504
Malawi	Eastern	2018	15-19	MWI_5_02	Karonga	One cohabiting partner	0.26333688125409344	6411.955633703248
Malawi	Eastern	2018	15-19	MWI_5_02	Karonga	Non-regular or multiple partner(s)	0.13710218292764115	3338.2833047516274
Malawi	Eastern	2018	15-19	MWI_5_02	Karonga	FSW	0.02073185392251686	504.79722750012024
Malawi	Eastern	2018	20-24	MWI_5_02	Karonga	Not sexually active	0.14179649366647087	2888.5328883199595
Malawi	Eastern	2018	20-24	MWI_5_02	Karonga	One cohabiting partner	0.7217307406424913	14702.359183584778
Malawi	Eastern	2018	20-24	MWI_5_02	Karonga	Non-regular or multiple partner(s)	0.10969483467296844	2234.5907817508596
Malawi	Eastern	2018	20-24	MWI_5_02	Karonga	FSW	0.02677793101806938	545.4925747938045
Malawi	Eastern	2018	25-29	MWI_5_02	Karonga	Not sexually active	0.10029541321451456	1645.8222732048173
Malawi	Eastern	2018	25-29	MWI_5_02	Karonga	One cohabiting partner	0.7963298443443918	13067.570615981622
Malawi	Eastern	2018	25-29	MWI_5_02	Karonga	Non-regular or multiple partner(s)	0.08828177402262415	1448.681503447281
Malawi	Eastern	2018	25-29	MWI_5_02	Karonga	FSW	0.01509296841846953	247.67178074998142
Malawi	Eastern	2018	15-19	MWI_5_03	Nkhatabay	Not sexually active	0.6146888923870828	11642.171289705097
Malawi	Eastern	2018	15-19	MWI_5_03	Nkhatabay	One cohabiting partner	0.1731275598872162	3279.0257513005354
Malawi	Eastern	2018	15-19	MWI_5_03	Nkhatabay	Non-regular or multiple partner(s)	0.19010884636764597	3600.650313535542
Malawi	Eastern	2018	15-19	MWI_5_03	Nkhatabay	FSW	0.02207470135805504	418.09353896332595
Malawi	Eastern	2018	20-24	MWI_5_03	Nkhatabay	Not sexually active	0.1862381566007692	2850.876898005877
Malawi	Eastern	2018	20-24	MWI_5_03	Nkhatabay	One cohabiting partner	0.586851033838176	8983.336634535886
Malawi	Eastern	2018	20-24	MWI_5_03	Nkhatabay	Non-regular or multiple partner(s)	0.19184307423783076	2936.6752676760507
Malawi	Eastern	2018	20-24	MWI_5_03	Nkhatabay	FSW	0.03506773532322405	536.8061965554871
Malawi	Eastern	2018	25-29	MWI_5_03	Nkhatabay	Not sexually active	0.1385000270491925	1614.142662733124
Malawi	Eastern	2018	25-29	MWI_5_03	Nkhatabay	One cohabiting partner	0.6807870349553572	7934.203485510695
Malawi	Eastern	2018	25-29	MWI_5_03	Nkhatabay	Non-regular or multiple partner(s)	0.15949750403053375	1858.8568633541936
Malawi	Eastern	2018	25-29	MWI_5_03	Nkhatabay	FSW	0.021215433964916552	247.2543709973869
Malawi	Eastern	2018	15-19	MWI_5_04	Rumphi	Not sexually active	0.6065429942841943	8875.392913424079
Malawi	Eastern	2018	15-19	MWI_5_04	Rumphi	One cohabiting partner	0.23036537827169823	3370.8793359715287
Malawi	Eastern	2018	15-19	MWI_5_04	Rumphi	Non-regular or multiple partner(s)	0.1438684603342409	2105.1914297067474
Malawi	Eastern	2018	15-19	MWI_5_04	Rumphi	FSW	0.01922316710986654	281.28782748834436
Malawi	Eastern	2018	20-24	MWI_5_04	Rumphi	Not sexually active	0.16133603775132116	1980.8058697977406
Malawi	Eastern	2018	20-24	MWI_5_04	Rumphi	One cohabiting partner	0.6855440603424419	8416.77853043819
Malawi	Eastern	2018	20-24	MWI_5_04	Rumphi	Non-regular or multiple partner(s)	0.1262335202396901	1549.8341309300095
Malawi	Eastern	2018	20-24	MWI_5_04	Rumphi	FSW	0.02688638166654693	330.0979952464613
Malawi	Eastern	2018	25-29	MWI_5_04	Rumphi	Not sexually active	0.1156773507930968	1170.915163451517
Malawi	Eastern	2018	25-29	MWI_5_04	Rumphi	One cohabiting partner	0.7667513122604934	7761.249129295744
Malawi	Eastern	2018	25-29	MWI_5_04	Rumphi	Non-regular or multiple partner(s)	0.10205305042400196	1033.0065773349058
Malawi	Eastern	2018	25-29	MWI_5_04	Rumphi	FSW	0.01551828652240779	157.0799890842326
Malawi	Eastern	2018	15-19	MWI_5_05	Mzimba North	Not sexually active	0.6110622871223691	10555.375021582026
Malawi	Eastern	2018	15-19	MWI_5_05	Mzimba North	One cohabiting partner	0.2434920530417967	4206.0359292250305
Malawi	Eastern	2018	15-19	MWI_5_05	Mzimba North	Non-regular or multiple partner(s)	0.13279596435804747	2293.892512582976
Malawi	Eastern	2018	15-19	MWI_5_05	Mzimba North	FSW	0.01264969547778674	218.50846057876677
Malawi	Eastern	2018	20-24	MWI_5_05	Mzimba North	Not sexually active	0.1587753678661626	2295.777020542735
Malawi	Eastern	2018	20-24	MWI_5_05	Mzimba North	One cohabiting partner	0.7078329981848979	10234.75337172293
Malawi	Eastern	2018	20-24	MWI_5_05	Mzimba North	Non-regular or multiple partner(s)	0.11617825679131943	1679.8535932415623
Malawi	Eastern	2018	20-24	MWI_5_05	Mzimba North	FSW	0.01721337715762016	248.89298797097277
Malawi	Eastern	2018	25-29	MWI_5_05	Mzimba North	Not sexually active	0.11294400854888346	1345.3918255076053
Malawi	Eastern	2018	25-29	MWI_5_05	Mzimba North	One cohabiting partner	0.7854401238293575	9356.182196847883
Malawi	Eastern	2018	25-29	MWI_5_05	Mzimba North	Non-regular or multiple partner(s)	0.09159465116260954	1091.077751867288
Malawi	Eastern	2018	25-29	MWI_5_05	Mzimba North	FSW	0.01002121645914958	119.37297851392222
Malawi	Eastern	2018	15-19	MWI_5_06	Mzimba South	Not sexually active	0.6150034723960549	25591.584456213084
Malawi	Eastern	2018	15-19	MWI_5_06	Mzimba South	One cohabiting partner	0.21644419180315133	9006.696812631953
Malawi	Eastern	2018	15-19	MWI_5_06	Mzimba South	Non-regular or multiple partner(s)	0.15575273008361057	6481.197790137956
Malawi	Eastern	2018	15-19	MWI_5_06	Mzimba South	FSW	0.0127996057171832	532.6184410656068
Malawi	Eastern	2018	20-24	MWI_5_06	Mzimba South	Not sexually active	0.16935306871720407	5816.051580449963
Malawi	Eastern	2018	20-24	MWI_5_06	Mzimba South	One cohabiting partner	0.6668218252187307	22900.501064542834
Malawi	Eastern	2018	20-24	MWI_5_06	Mzimba South	Non-regular or multiple partner(s)	0.14542539605551172	4994.30929107397
Malawi	Eastern	2018	20-24	MWI_5_06	Mzimba South	FSW	0.01839971000855358	631.89680166804
Malawi	Eastern	2018	25-29	MWI_5_06	Mzimba South	Not sexually active	0.1222780504149238	3358.8268611963613
Malawi	Eastern	2018	25-29	MWI_5_06	Mzimba South	One cohabiting partner	0.7510475774239824	20630.34836201676
Malawi	Eastern	2018	25-29	MWI_5_06	Mzimba South	Non-regular or multiple partner(s)	0.1156815431133335	3177.628961495833
Malawi	Eastern	2018	25-29	MWI_5_06	Mzimba South	FSW	0.01099282904776029	301.9594224872471
Malawi	Eastern	2018	15-19	MWI_5_07	Likoma	Not sexually active	0.593631647119446	513.1720010331977
Malawi	Eastern	2018	15-19	MWI_5_07	Likoma	One cohabiting partner	0.1502658593406413	129.89912532290245
Malawi	Eastern	2018	15-19	MWI_5_07	Likoma	Non-regular or multiple partner(s)	0.2444348828590832	211.30466774772793
Malawi	Eastern	2018	15-19	MWI_5_07	Likoma	FSW	0.01166761068082948	10.086206066356866
Malawi	Eastern	2018	20-24	MWI_5_07	Likoma	Not sexually active	0.18675065128713836	151.6308317449636
Malawi	Eastern	2018	20-24	MWI_5_07	Likoma	One cohabiting partner	0.5288758860190179	429.41692537187555
Malawi	Eastern	2018	20-24	MWI_5_07	Likoma	Non-regular or multiple partner(s)	0.26528563634456637	215.39674111802628
Malawi	Eastern	2018	20-24	MWI_5_07	Likoma	FSW	0.01908782634927731	15.498221642580601
Malawi	Eastern	2018	25-29	MWI_5_07	Likoma	Not sexually active	0.1418762222891443	100.87087594606821
Malawi	Eastern	2018	25-29	MWI_5_07	Likoma	One cohabiting partner	0.626763165564433	445.61483595445577
Malawi	Eastern	2018	25-29	MWI_5_07	Likoma	Non-regular or multiple partner(s)	0.21913847473053724	155.802639391576
Malawi	Eastern	2018	25-29	MWI_5_07	Likoma	FSW	0.01222213741588543	8.689671089218947
Malawi	Eastern	2018	15-19	MWI_5_08	Mzuzu City	Not sexually active	0.6734493991908634	10839.631129943706
Malawi	Eastern	2018	15-19	MWI_5_08	Mzuzu City	One cohabiting partner	0.1585596179575702	2552.1260733618255
Malawi	Eastern	2018	15-19	MWI_5_08	Mzuzu City	Non-regular or multiple partner(s)	0.1440770641603155	2319.019412088652
Malawi	Eastern	2018	15-19	MWI_5_08	Mzuzu City	FSW	0.02391391869125087	384.9109640547175
Malawi	Eastern	2018	20-24	MWI_5_08	Mzuzu City	Not sexually active	0.22150426464456827	3708.2959925411237
Malawi	Eastern	2018	20-24	MWI_5_08	Mzuzu City	One cohabiting partner	0.583469394220435	9768.106360525073
Malawi	Eastern	2018	20-24	MWI_5_08	Mzuzu City	Non-regular or multiple partner(s)	0.15347752270646406	2569.431714151317
Malawi	Eastern	2018	20-24	MWI_5_08	Mzuzu City	FSW	0.04154881842853266	695.5862322586876
Malawi	Eastern	2018	25-29	MWI_5_08	Mzuzu City	Not sexually active	0.16523692666177645	2439.706339174927
Malawi	Eastern	2018	25-29	MWI_5_08	Mzuzu City	One cohabiting partner	0.6789617446429175	10024.800787134085
Malawi	Eastern	2018	25-29	MWI_5_08	Mzuzu City	Non-regular or multiple partner(s)	0.13132356953554764	1938.9790862835598
Malawi	Eastern	2018	25-29	MWI_5_08	Mzuzu City	FSW	0.02447775915975841	361.4116129931274
Malawi	Eastern	2018	15-19	MWI_5_09	Kasungu	Not sexually active	0.5869369372539348	31370.91146432263
Malawi	Eastern	2018	15-19	MWI_5_09	Kasungu	One cohabiting partner	0.2725983742004997	14569.980043124022
Malawi	Eastern	2018	15-19	MWI_5_09	Kasungu	Non-regular or multiple partner(s)	0.133054360605377	7111.558843139338
Malawi	Eastern	2018	15-19	MWI_5_09	Kasungu	FSW	0.00741032794018847	396.07107165700927
Malawi	Eastern	2018	20-24	MWI_5_09	Kasungu	Not sexually active	0.1420285329224379	6304.18232043879
Malawi	Eastern	2018	20-24	MWI_5_09	Kasungu	One cohabiting partner	0.7379990248056075	32757.364375659006
Malawi	Eastern	2018	20-24	MWI_5_09	Kasungu	Non-regular or multiple partner(s)	0.11064928569297652	4911.360106886261
Malawi	Eastern	2018	20-24	MWI_5_09	Kasungu	FSW	0.00932315657897807	413.8244454582463
Malawi	Eastern	2018	25-29	MWI_5_09	Kasungu	Not sexually active	0.0998985750084674	3626.840621161236
Malawi	Eastern	2018	25-29	MWI_5_09	Kasungu	One cohabiting partner	0.8097327198280555	29397.531649543966
Malawi	Eastern	2018	25-29	MWI_5_09	Kasungu	Non-regular or multiple partner(s)	0.08485345401581577	3080.6240613974005
Malawi	Eastern	2018	25-29	MWI_5_09	Kasungu	FSW	0.0055152511476612804	200.23245473269876
Malawi	Eastern	2018	15-19	MWI_5_10	Nkhotakota	Not sexually active	0.5846714338740303	14832.04376696187
Malawi	Eastern	2018	15-19	MWI_5_10	Nkhotakota	One cohabiting partner	0.22777707284938964	5778.287287318535
Malawi	Eastern	2018	15-19	MWI_5_10	Nkhotakota	Non-regular or multiple partner(s)	0.1747805699828651	4433.863044109196
Malawi	Eastern	2018	15-19	MWI_5_10	Nkhotakota	FSW	0.01277092329371496	323.974940902798
Malawi	Eastern	2018	20-24	MWI_5_10	Nkhotakota	Not sexually active	0.15406336643799726	3224.7919973713356
Malawi	Eastern	2018	20-24	MWI_5_10	Nkhotakota	One cohabiting partner	0.6714997921866891	14055.561722076438
Malawi	Eastern	2018	20-24	MWI_5_10	Nkhotakota	Non-regular or multiple partner(s)	0.1568963521202785	3284.0909064378516
Malawi	Eastern	2018	20-24	MWI_5_10	Nkhotakota	FSW	0.01754048925503517	367.15041795727376
Malawi	Eastern	2018	25-29	MWI_5_10	Nkhotakota	Not sexually active	0.11096826804627868	1882.1342902198967
Malawi	Eastern	2018	25-29	MWI_5_10	Nkhotakota	One cohabiting partner	0.754479624033627	12796.73907385568
Malawi	Eastern	2018	25-29	MWI_5_10	Nkhotakota	Non-regular or multiple partner(s)	0.12402589309113934	2103.604844626648
Malawi	Eastern	2018	25-29	MWI_5_10	Nkhotakota	FSW	0.01052621482895497	178.53527161057372
Malawi	Eastern	2018	15-19	MWI_5_11	Ntchisi	Not sexually active	0.6211686739765514	12609.455288009234
Malawi	Eastern	2018	15-19	MWI_5_11	Ntchisi	One cohabiting partner	0.250066051787781	5076.232642063429
Malawi	Eastern	2018	15-19	MWI_5_11	Ntchisi	Non-regular or multiple partner(s)	0.12234266918244646	2483.503243967513
Malawi	Eastern	2018	15-19	MWI_5_11	Ntchisi	FSW	0.00642260505322112	130.37610337412318
Malawi	Eastern	2018	20-24	MWI_5_11	Ntchisi	Not sexually active	0.16036879801370624	2705.7510293110477
Malawi	Eastern	2018	20-24	MWI_5_11	Ntchisi	One cohabiting partner	0.7222930442853213	12186.567288932265
Malawi	Eastern	2018	20-24	MWI_5_11	Ntchisi	Non-regular or multiple partner(s)	0.10871852418157751	1834.3048171025137
Malawi	Eastern	2018	20-24	MWI_5_11	Ntchisi	FSW	0.00861963351939493	145.4309226997731
Malawi	Eastern	2018	25-29	MWI_5_11	Ntchisi	Not sexually active	0.11351562757119056	1584.6823511543803
Malawi	Eastern	2018	25-29	MWI_5_11	Ntchisi	One cohabiting partner	0.7975380670938225	11133.66085656133
Malawi	Eastern	2018	25-29	MWI_5_11	Ntchisi	Non-regular or multiple partner(s)	0.08381597063312486	1170.0740439803196
Malawi	Eastern	2018	25-29	MWI_5_11	Ntchisi	FSW	0.00513033470186207	71.61966181666966
Malawi	Eastern	2018	15-19	MWI_5_12	Dowa	Not sexually active	0.6359097435724919	31155.140336706
Malawi	Eastern	2018	15-19	MWI_5_12	Dowa	One cohabiting partner	0.23909143964465987	11713.812267739368
Malawi	Eastern	2018	15-19	MWI_5_12	Dowa	Non-regular or multiple partner(s)	0.11825962420472194	5793.89642241614
Malawi	Eastern	2018	15-19	MWI_5_12	Dowa	FSW	0.00673919257812632	330.17341320809334
Malawi	Eastern	2018	20-24	MWI_5_12	Dowa	Not sexually active	0.16948372514460933	6928.037088853977
Malawi	Eastern	2018	20-24	MWI_5_12	Dowa	One cohabiting partner	0.7129267587066942	29142.521039953233
Malawi	Eastern	2018	20-24	MWI_5_12	Dowa	Non-regular or multiple partner(s)	0.10825630767583536	4425.225572783735
Malawi	Eastern	2018	20-24	MWI_5_12	Dowa	FSW	0.00933320847286114	381.5163633134529
Malawi	Eastern	2018	25-29	MWI_5_12	Dowa	Not sexually active	0.12041302311895873	4188.041167848157
Malawi	Eastern	2018	25-29	MWI_5_12	Dowa	One cohabiting partner	0.7901191415170115	27480.843902648317
Malawi	Eastern	2018	25-29	MWI_5_12	Dowa	Non-regular or multiple partner(s)	0.08390080124189962	2918.122978021947
Malawi	Eastern	2018	25-29	MWI_5_12	Dowa	FSW	0.00556703412213018	193.62497080787713
Malawi	Eastern	2018	15-19	MWI_5_13	Salima	Not sexually active	0.5594908460252983	17259.76346900019
Malawi	Eastern	2018	15-19	MWI_5_13	Salima	One cohabiting partner	0.23300686939943505	7188.041557885689
Malawi	Eastern	2018	15-19	MWI_5_13	Salima	Non-regular or multiple partner(s)	0.19556110832425164	6032.8752425370085
Malawi	Eastern	2018	15-19	MWI_5_13	Salima	FSW	0.011941176251015	368.37399413831
Malawi	Eastern	2018	20-24	MWI_5_13	Salima	Not sexually active	0.1435049981615441	3646.0026081822452
Malawi	Eastern	2018	20-24	MWI_5_13	Salima	One cohabiting partner	0.6686381221175652	16987.95420648985
Malawi	Eastern	2018	20-24	MWI_5_13	Salima	Non-regular or multiple partner(s)	0.1719173782150008	4367.87023026294
Malawi	Eastern	2018	20-24	MWI_5_13	Salima	FSW	0.0159395015058898	404.9717069657619
Malawi	Eastern	2018	25-29	MWI_5_13	Salima	Not sexually active	0.1034117873595015	2241.9618358845655
Malawi	Eastern	2018	25-29	MWI_5_13	Salima	One cohabiting partner	0.7516165936476458	16295.006219334555
Malawi	Eastern	2018	25-29	MWI_5_13	Salima	Non-regular or multiple partner(s)	0.13533926137328192	2934.147708334967
Malawi	Eastern	2018	25-29	MWI_5_13	Salima	FSW	0.0096323576195708	208.82898095161343
Malawi	Eastern	2018	15-19	MWI_5_14	Lilongwe	Not sexually active	0.559954884200611	56971.82985383874
Malawi	Eastern	2018	15-19	MWI_5_14	Lilongwe	One cohabiting partner	0.27199500175565305	27673.75265105461
Malawi	Eastern	2018	15-19	MWI_5_14	Lilongwe	Non-regular or multiple partner(s)	0.15513809083033311	15784.308993487788
Malawi	Eastern	2018	15-19	MWI_5_14	Lilongwe	FSW	0.01291202321340282	1313.7158195038721
Malawi	Eastern	2018	20-24	MWI_5_14	Lilongwe	Not sexually active	0.13344452203218662	11559.969252767023
Malawi	Eastern	2018	20-24	MWI_5_14	Lilongwe	One cohabiting partner	0.7251986781440742	62822.16979630497
Malawi	Eastern	2018	20-24	MWI_5_14	Lilongwe	Non-regular or multiple partner(s)	0.1252898640971677	10853.551382928094
Malawi	Eastern	2018	20-24	MWI_5_14	Lilongwe	FSW	0.01606693572657147	1391.8389466789172
Malawi	Eastern	2018	25-29	MWI_5_14	Lilongwe	Not sexually active	0.09423538985373207	6714.242425268102
Malawi	Eastern	2018	25-29	MWI_5_14	Lilongwe	One cohabiting partner	0.7988633429831505	56918.766482256426
Malawi	Eastern	2018	25-29	MWI_5_14	Lilongwe	Non-regular or multiple partner(s)	0.097513376024521925	6947.797927627895
Malawi	Eastern	2018	25-29	MWI_5_14	Lilongwe	FSW	0.00938789113859552	668.8843444526821
Malawi	Eastern	2018	15-19	MWI_5_15	Mchinji	Not sexually active	0.5233735857168408	19376.815349662644
Malawi	Eastern	2018	15-19	MWI_5_15	Mchinji	One cohabiting partner	0.29132610734205977	10785.74147140313
Malawi	Eastern	2018	15-19	MWI_5_15	Mchinji	Non-regular or multiple partner(s)	0.17321597349773993	6412.960121937933
Malawi	Eastern	2018	15-19	MWI_5_15	Mchinji	FSW	0.01208433344335951	447.39724003269595
Malawi	Eastern	2018	20-24	MWI_5_15	Mchinji	Not sexually active	0.11796348279213724	3735.7787167529427
Malawi	Eastern	2018	20-24	MWI_5_15	Mchinji	One cohabiting partner	0.7346213720444024	23264.681760805455
Malawi	Eastern	2018	20-24	MWI_5_15	Mchinji	Non-regular or multiple partner(s)	0.13320423187869226	4218.437118465707
Malawi	Eastern	2018	20-24	MWI_5_15	Mchinji	FSW	0.01421091328476818	450.04459124359806
Malawi	Eastern	2018	25-29	MWI_5_15	Mchinji	Not sexually active	0.08296875193533837	2204.856019800314
Malawi	Eastern	2018	25-29	MWI_5_15	Mchinji	One cohabiting partner	0.8059957249924724	21418.961774523934
Malawi	Eastern	2018	25-29	MWI_5_15	Mchinji	Non-regular or multiple partner(s)	0.10272039884444809	2729.7468560811963
Malawi	Eastern	2018	25-29	MWI_5_15	Mchinji	FSW	0.00831512422774114	220.97056158215813
Malawi	Eastern	2018	15-19	MWI_5_16	Dedza	Not sexually active	0.599441747570231	31020.762669530708
Malawi	Eastern	2018	15-19	MWI_5_16	Dedza	One cohabiting partner	0.22041248770911273	11406.21836623778
Malawi	Eastern	2018	15-19	MWI_5_16	Dedza	Non-regular or multiple partner(s)	0.17034557156648836	8815.284502270151
Malawi	Eastern	2018	15-19	MWI_5_16	Dedza	FSW	0.00980019315416784	507.1543101281616
Malawi	Eastern	2018	20-24	MWI_5_16	Dedza	Not sexually active	0.16195688359220317	7153.816633251647
Malawi	Eastern	2018	20-24	MWI_5_16	Dedza	One cohabiting partner	0.6662496425809312	29428.991650607946
Malawi	Eastern	2018	20-24	MWI_5_16	Dedza	Non-regular or multiple partner(s)	0.1580155629315074	6979.724092853931
Malawi	Eastern	2018	20-24	MWI_5_16	Dedza	FSW	0.01377791089535821	608.5857294145767
Malawi	Eastern	2018	25-29	MWI_5_16	Dedza	Not sexually active	0.11691712698229705	4397.056692054842
Malawi	Eastern	2018	25-29	MWI_5_16	Dedza	One cohabiting partner	0.7502705868394989	28216.416104836768
Malawi	Eastern	2018	25-29	MWI_5_16	Dedza	Non-regular or multiple partner(s)	0.12446113747483516	4680.774250613814
Malawi	Eastern	2018	25-29	MWI_5_16	Dedza	FSW	0.00835114870336889	314.0726704484734
Malawi	Eastern	2018	15-19	MWI_5_17	Ntcheu	Not sexually active	0.5765770513910661	24192.595843741332
Malawi	Eastern	2018	15-19	MWI_5_17	Ntcheu	One cohabiting partner	0.18693378515615344	7843.554478820637
Malawi	Eastern	2018	15-19	MWI_5_17	Ntcheu	Non-regular or multiple partner(s)	0.2214400707931768	9291.403678630357
Malawi	Eastern	2018	15-19	MWI_5_17	Ntcheu	FSW	0.01504909265960365	631.4448617932745
Malawi	Eastern	2018	20-24	MWI_5_17	Ntcheu	Not sexually active	0.16460961193715914	5818.276236700252
Malawi	Eastern	2018	20-24	MWI_5_17	Ntcheu	One cohabiting partner	0.5970820362467971	21104.406856760936
Malawi	Eastern	2018	20-24	MWI_5_17	Ntcheu	Non-regular or multiple partner(s)	0.2159230289351141	7631.995564688631
Malawi	Eastern	2018	20-24	MWI_5_17	Ntcheu	FSW	0.02238532288092964	791.2295681657819
Malawi	Eastern	2018	25-29	MWI_5_17	Ntcheu	Not sexually active	0.12182328727548704	3465.6073426092416
Malawi	Eastern	2018	25-29	MWI_5_17	Ntcheu	One cohabiting partner	0.6893048542676667	19609.222650872427
Malawi	Eastern	2018	25-29	MWI_5_17	Ntcheu	Non-regular or multiple partner(s)	0.17503976028233073	4979.5001600245705
Malawi	Eastern	2018	25-29	MWI_5_17	Ntcheu	FSW	0.01383209817451545	393.4930838706592
Malawi	Eastern	2018	15-19	MWI_5_18	Lilongwe City	Not sexually active	0.566906778205297	35890.89370629875
Malawi	Eastern	2018	15-19	MWI_5_18	Lilongwe City	One cohabiting partner	0.19039043790302604	12053.627213817872
Malawi	Eastern	2018	15-19	MWI_5_18	Lilongwe City	Non-regular or multiple partner(s)	0.21985515131926345	13919.039549610705
Malawi	Eastern	2018	15-19	MWI_5_18	Lilongwe City	FSW	0.02284763257241354	1446.4846490159703
Malawi	Eastern	2018	20-24	MWI_5_18	Lilongwe City	Not sexually active	0.15952901921522156	10941.697849588772
Malawi	Eastern	2018	20-24	MWI_5_18	Lilongwe City	One cohabiting partner	0.5994066341143528	41111.807192082786
Malawi	Eastern	2018	20-24	MWI_5_18	Lilongwe City	Non-regular or multiple partner(s)	0.20748220697849107	14230.687489288313
Malawi	Eastern	2018	20-24	MWI_5_18	Lilongwe City	FSW	0.03358213969193457	2303.315268027237
Malawi	Eastern	2018	25-29	MWI_5_18	Lilongwe City	Not sexually active	0.11793261516841667	7312.061003257461
Malawi	Eastern	2018	25-29	MWI_5_18	Lilongwe City	One cohabiting partner	0.6912226931542258	42857.20699029479
Malawi	Eastern	2018	25-29	MWI_5_18	Lilongwe City	Non-regular or multiple partner(s)	0.17052908650415877	10573.14875590169
Malawi	Eastern	2018	25-29	MWI_5_18	Lilongwe City	FSW	0.02031560517319875	1259.6086683262558
Malawi	Eastern	2018	15-19	MWI_5_19	Mangochi	Not sexually active	0.513775694670749	38050.08384374728
Malawi	Eastern	2018	15-19	MWI_5_19	Mangochi	One cohabiting partner	0.21904447612792383	16222.372464541033
Malawi	Eastern	2018	15-19	MWI_5_19	Mangochi	Non-regular or multiple partner(s)	0.23268841972804136	17232.839100718767
Malawi	Eastern	2018	15-19	MWI_5_19	Mangochi	FSW	0.03449140947328581	2554.4241114570254
Malawi	Eastern	2018	20-24	MWI_5_19	Mangochi	Not sexually active	0.13148550158986144	8332.11616530353
Malawi	Eastern	2018	20-24	MWI_5_19	Mangochi	One cohabiting partner	0.6271695794979198	39743.163531607
Malawi	Eastern	2018	20-24	MWI_5_19	Mangochi	Non-regular or multiple partner(s)	0.19488311178187928	12349.5648294934
Malawi	Eastern	2018	20-24	MWI_5_19	Mangochi	FSW	0.04646180713033937	2944.2422896743615
Malawi	Eastern	2018	25-29	MWI_5_19	Mangochi	Not sexually active	0.09609558836228528	5083.869992151835
Malawi	Eastern	2018	25-29	MWI_5_19	Mangochi	One cohabiting partner	0.7150110871707012	37827.162225374625
Malawi	Eastern	2018	25-29	MWI_5_19	Mangochi	Non-regular or multiple partner(s)	0.16163059959203463	8550.953993658572
Malawi	Eastern	2018	25-29	MWI_5_19	Mangochi	FSW	0.02726272487497895	1442.3154200759686
Malawi	Eastern	2018	15-19	MWI_5_20	Machinga	Not sexually active	0.441921427490493	20704.09445135245
Malawi	Eastern	2018	15-19	MWI_5_20	Machinga	One cohabiting partner	0.29982366419003564	14046.789940446188
Malawi	Eastern	2018	15-19	MWI_5_20	Machinga	Non-regular or multiple partner(s)	0.2340644417223456	10965.959122284872
Malawi	Eastern	2018	15-19	MWI_5_20	Machinga	FSW	0.02419046659712575	1133.327496911094
Malawi	Eastern	2018	20-24	MWI_5_20	Machinga	Not sexually active	0.0938687880967282	3704.8047660467064
Malawi	Eastern	2018	20-24	MWI_5_20	Machinga	One cohabiting partner	0.7125091167553279	28121.244826200913
Malawi	Eastern	2018	20-24	MWI_5_20	Machinga	Non-regular or multiple partner(s)	0.16672270733506045	6580.196604931679
Malawi	Eastern	2018	20-24	MWI_5_20	Machinga	FSW	0.02689938781288347	1061.6625844814002
Malawi	Eastern	2018	25-29	MWI_5_20	Machinga	Not sexually active	0.0664474293854907	2230.543959542044
Malawi	Eastern	2018	25-29	MWI_5_20	Machinga	One cohabiting partner	0.7867732895745497	26410.83973931335
Malawi	Eastern	2018	25-29	MWI_5_20	Machinga	Non-regular or multiple partner(s)	0.13119433322191854	4404.003739506521
Malawi	Eastern	2018	25-29	MWI_5_20	Machinga	FSW	0.01558494781804109	523.1641244333864
Malawi	Eastern	2018	15-19	MWI_5_21	Zomba	Not sexually active	0.43974289336999933	20790.489100927578
Malawi	Eastern	2018	15-19	MWI_5_21	Zomba	One cohabiting partner	0.26780547378961206	12661.5048655418
Malawi	Eastern	2018	15-19	MWI_5_21	Zomba	Non-regular or multiple partner(s)	0.25454095997210907	12034.37539031942
Malawi	Eastern	2018	15-19	MWI_5_21	Zomba	FSW	0.03791067286827949	1792.3687749369044
Malawi	Eastern	2018	20-24	MWI_5_21	Zomba	Not sexually active	0.09841676132328744	3835.1663008084056
Malawi	Eastern	2018	20-24	MWI_5_21	Zomba	One cohabiting partner	0.670560637257565	26130.82897750571
Malawi	Eastern	2018	20-24	MWI_5_21	Zomba	Non-regular or multiple partner(s)	0.18636428591243867	7262.360795005004
[truncated: 9,281 more rows]
